# Supplementary material for: Effects of Milk-Derived Extracellular Vesicles on the Colonic Transcriptome and Proteome in Murine Model
Source: Nutrients. 2022 Jul 26;14(15):3057. doi: 10.3390/nu14153057 (PMC9332160; doi:10.3390/nu14153057)
Supplement: Supplementary file 1 [file nutrients-14-03057-s001.zip]

Archive with 5 entries (5 files):
- Figure S1.tif
- Figure S2.tif
- Figure S3.tif
- Supplementary Tables S1-S2.pdf
- Supplementary Tables S3-S5.docx.xlsx
