# Supplementary material for: Effects of Milk-Derived Extracellular Vesicles on the Colonic Transcriptome and Proteome in Murine Model
Source: Nutrients. 2022 Jul 26;14(15):3057. doi: 10.3390/nu14153057 (PMC9332160; doi:10.3390/nu14153057)
Supplement: Supplementary file 1 [file nutrients-14-03057-s001.zip › Supplementary Tables S3-S5.docx.xlsx]

## Sheet: Table S3
gene_id	FoldChange	P-value	FDR	DSS+PBS1	DSS+PBS2	DSS+PBS3	DSS+PBS4	DSS+PBS5	DSS+PBS6	DSS+mEVs1	DSS+mEVs2	DSS+mEVs3	DSS+mEVs4	DSS+mEVs5	DSS+mEVs6
Myh2	82.7549	0.000121144	0.0108376	0	0.00318728	0	0	0	0.00302535	0.31015	0	0	0.0435469	0.0983583	0.00299818
2310079G19Rik	62.2258	0.000269151	0.0184411	0	0.110286	0.326104	0.0437726	0.0623824	0	15.0615	0	0.0232662	9.70004	0.378153	1.92961
Tmprss13	43.6206	1.55e-06	0.000533661	0.0046489	0.00516606	0.0109111	0.00512605	0.00487025	0.0196144	0.485368	0	0.00544924	0.855812	0.0354273	0.476236
Gm5142	40.7636	0.000287594	0.0189527	0	0	0	0	0.0291982	0	0.831395	0.0254433	0	0.423157	0.106197	0.174804
Mettl7a2	39.3696	2.92e-06	0.000868144	0.0392295	0.0326952	0.0690545	0.151396	0.061646	0.0517234	6.60989	0.107437	0	4.21578	0.560533	1.73255
Cacng6	36.1097	0.00104334	0.0427894	0.00673121	0	0.0868909	0.0371105	0	0	0.376485	0.0122897	0	1.65432	0.649746	1.27356
2010106E10Rik	34.9902	8.32e-08	5.75e-05	0.0406697	0.045194	0.0795441	0.104636	0.0142021	0.114394	3.00767	0.0247514	0.0158904	2.88154	0.998653	4.90312
Casp14	33.784	0.000756541	0.0349263	0.00731543	0.0162585	0.815552	0.137127	0	0.0154324	8.44237	0.0066782	0.0600239	5.81716	1.6074	10.8051
Mptx1	26.8643	0.000119046	0.0107343	3.47642	1.81086	31.5916	13.608	1.77545	0.504197	239.75	0.852905	1.75731	246.649	77.4074	599.58
Gm21663	24.9433	7.45e-05	0.00804346	0	0	0.0224996	0	0	0	0.0446818	0.0175027	0.0449473	0.0727736	0.0974055	0.220458
St8sia5	23.3048	0.000164701	0.0134774	0.16534	0.0174984	0.711438	0.173629	0.0742339	0.024914	5.57796	0.02875	0.0369152	7.67284	0.639993	8.04904
Hoxd12	22.9484	0.000210672	0.0158841	0	0.0459074	0.226239	0.0379599	0.00721312	0.0217875	1.48906	0.012571	0.0242119	3.0381	0.944457	1.00762
Hoxd13	22.5929	0.000248218	0.0176305	0.548083	0.320144	3.94155	0.488118	0.132503	0.066705	26.4039	0.0577316	0.189437	48.3078	8.55868	17.3124
Mettl7a3	21.8986	3.58e-05	0.00495912	0.0330567	0.0808149	0.0543094	0.211407	0.0415568	0.0488148	4.09223	0.0120709	0.0542467	2.70392	0.167941	1.54805
Tgm3	20.6883	5.31e-05	0.00648911	6.97645	4.05237	46.2237	11.9767	12.8106	1.61066	462.027	3.50187	2.42672	421.844	145.358	395.757
Evx2	20.2997	0.000783033	0.0358617	0.00951498	0.0105735	0.171211	0.0104916	0.00332268	0.00334542	0.600187	0.00289538	0.00371769	1.54996	0.62036	0.726068
Oaz3	18.5697	0.000467124	0.0258505	0.0550968	0.0204087	0.0431045	0	0	0	0.99297	0	0.150692	0.383402	0.0933042	0.134385
Cyp2f2	18.4318	3.14e-06	0.000903022	0.182142	0.202405	0.157497	0.676503	0.321372	0.293237	6.50567	0.367558	0.123605	8.30529	1.29062	12.6363
Wnt8b	16.7426	1.7e-05	0.00279606	0.0310082	0.0229718	0.0181943	0.0170954	0.00541411	0.0545118	1.0406	0.00471786	0.0424043	0.696372	0.0459474	0.216089
Scnn1g	14.8001	1.81e-07	0.000107926	0.159858	0.0380659	0.321591	0.0818373	0.107659	0.12044	2.07028	0.161568	0.0401525	3.60808	2.24063	2.36926
Atp12a	13.5195	0.000410008	0.0239162	8.91575	3.6264	62.7868	7.89778	3.56216	3.00431	204.803	1.76569	2.2154	422.084	140.087	230.367
Gjb5	12.4683	0.000361068	0.022029	0.21502	0.0682684	0.324422	0.0564497	0.353976	0.0863999	4.66736	0.168248	0.0120018	4.42076	0.416146	1.7767
Hoxb13	12.0612	0.000660884	0.0319631	15.0023	1.59477	25.4179	6.46153	9.99515	0.93908	137.533	3.26314	0.872244	199.176	59.779	193.811
Gm21680	11.1127	1.03e-06	0.000362235	0.0140004	0.00311158	0.0361453	0.0246998	0.00880022	0.00590697	0.156612	0.015337	0.0492321	0.0903393	0.24539	0.336601
Cyp1a1	10.624	0.000478342	0.0261362	0.00609619	0.00677437	0.0357698	0.0134438	0.00638646	0.115743	0.210264	0.00556517	0.0643113	0.792513	0.642648	0.0637243
Speer4a	10.5837	0.000303658	0.0196366	0.0116083	0.0128997	0.0681126	0.0767986	0.012161	0	0.259707	0	0.190495	0.176245	0.427567	0.630986
Gm21671	10.4207	0.000390847	0.0232683	0.0434013	0	0.0763979	0.0478559	0	0	0.242749	0.0198103	0.101746	0.226512	0.44099	0.476363
Klb	10.119	1.92e-07	0.000109594	0.302905	0.302941	0.296219	0.606756	0.497146	0.479249	6.90851	0.221215	0.562166	4.52703	2.05183	7.36693
Gm28729	10.0596	1.67e-06	0.000542439	0.0216307	0.0288444	0.00507678	0.0333911	0.0181285	0.031942	0.354884	0.0513408	0.0354964	0.492616	0.0934083	0.180887
Slc37a2	9.38832	0.000103608	0.00982445	3.41395	1.99739	7.56953	4.42354	1.6976	1.80879	32.213	1.45057	1.7565	48.9514	11.8342	68.7128
Slc26a7	9.38473	0.00128473	0.0493329	0.0160332	0.00356336	0.0413933	0.00353576	0.010078	0.0135293	0.352724	0	0.00751737	0.0547708	0.199564	0.0670388
Gm10471	9.02711	0.000281183	0.0188907	0.0208825	0.00580139	0.0183794	0.00575645	0	0.0110133	0.048666	0.00953172	0.0183582	0.0495392	0.145875	0.218287
Gp6	8.42182	0.00017054	0.0136955	0.00486472	0.00810884	0.028544	0.00804603	0.0127409	0.0256562	0.199533	0.00888192	0.00570222	0.126945	0.0525186	0.231375
Cpn2	8.30602	2.38e-05	0.00360711	0.127161	0.103903	0.0702239	0.202072	0.207661	0.0433944	1.14703	0.0751136	0.0920624	1.49767	0.304014	2.33789
Tnni1	8.1002	1.68e-07	0.000103404	1.68548	2.8038	2.00191	3.28894	1.66942	2.21959	23.3202	1.79977	3.25683	32.2493	7.61579	27.5918
Trpv3	7.62519	0.000215468	0.0160356	0.963721	0.729719	1.80879	1.11292	2.24853	0.343115	12.5715	1.58748	0.32428	17.0753	3.40949	12.3334
Gm6086	7.06926	1.04e-05	0.00197028	0.317908	1.20392	1.33029	1.58664	0.14023	0.555934	6.82775	0.744633	0.926694	8.03786	5.65815	9.44471
Best2	6.91175	4.65e-07	0.000211073	1.11469	1.85804	0.777278	1.54083	0.956213	0.928679	8.53869	1.90245	0.738508	9.0828	6.63767	16.735
B3gnt7	6.90165	0.000141214	0.0121303	15.8471	24.7303	34.6688	20.7208	42.8812	15.843	294.805	25.6681	9.84328	281.841	70.9283	235.455
Cyp2d12	6.84478	7.55e-07	0.000296436	2.96547	2.95409	7.21906	3.16402	2.95586	2.52057	30.5154	3.43431	2.7673	43.776	18.5152	28.7212
Serpina9	6.83929	0.000296283	0.0193774	0.0177671	0.0197436	0.0729748	0.0391814	0.0558392	0.00937025	0.306402	0.0162195	0.145781	0.252892	0.0564149	0.482877
Atp7b	6.66632	2.27e-05	0.00346526	0.0585053	0.0141334	0.0955225	0.0925581	0.0399724	0.0590275	0.445789	0.0510869	0.0834856	0.794128	0.109846	0.54509
Eno3	6.46636	4.64e-07	0.000211073	7.72149	3.80385	10.0035	7.02289	5.93878	2.57899	43.6544	10.2123	3.87083	65.3761	30.6249	51.836
Gm9994	6.25803	8.08e-06	0.00162197	0.669645	0.920028	1.59311	0.993452	0.197704	0.53296	5.306	0.539068	0.749252	6.00198	6.41751	7.63625
Ankdd1b	5.94317	5.35e-05	0.00648911	0.310915	0.200292	0.719151	0.422323	0.33044	0.166351	3.95683	0.24681	0.23768	2.0866	0.864185	3.23591
Gdf5	5.8915	0.000341948	0.0213191	0.0677711	0.0669426	0.0795303	0.058121	0.0157773	0.047656	0.301838	0.0618677	0.0264795	0.207218	1.05204	0.165298
Kcnmb2	5.59423	0.00120677	0.0471792	0.0199855	0.0126907	0.0167523	0.00944431	0.0209371	0	0.10912	0.0182446	0.00334659	0.0812764	0.0652717	0.10744
LOC108167752	5.59062	0.00015067	0.0126901	0.170757	0.145105	0.271109	0.116292	0.347251	0.0317844	1.47941	0.325519	0.047095	0.800636	1.18007	1.4647
Fxyd4	5.57539	3.57e-05	0.00495912	0.923736	1.30931	1.75876	0.9354	1.26396	1.11354	6.50215	0.955134	0.817598	15.8494	2.23872	8.90711
Hepacam	5.47709	1.1e-05	0.00201604	0.135557	0.138084	0.15245	0.143242	0.0769228	0.0417035	0.863491	0.14953	0.139032	1.03441	0.258255	0.761635
Rims4	5.46104	4.19e-05	0.00558288	0.301616	0.158377	0.151693	0.113294	0.326394	0.153826	1.44907	0.220879	0.194253	1.16999	0.277839	2.32478
Esrrg	5.39472	1.65e-05	0.00276933	0.370946	0.250186	0.362339	0.361733	0.298756	0.074635	1.62702	0.508928	0.09802	1.67452	1.57953	2.57083
Spink10	5.37771	0.000197705	0.0153075	0.0083056	0.00922956	0.00974674	0.00915807	0.00580071	0.00584042	0.0645199	0.0126369	0.019471	0.0131355	0.0562609	0.0607737
Grhl3	5.33932	8.03e-05	0.00845077	0.350826	0.174042	0.37494	0.200324	0.210017	0.284142	2.47028	0.108662	0.198268	1.67046	0.732028	1.95149
Krt17	5.22153	5.28e-06	0.00123255	0.516791	0.761547	0.527357	0.780423	0.564936	0.308102	4.56612	0.943548	0.355555	2.15345	5.66479	2.44268
Slc6a4	5.12076	1.61e-06	0.000542439	0.844134	1.45986	0.721631	1.70745	1.06002	1.00242	6.49837	2.07195	1.49402	9.0127	1.78925	9.52509
Upp1	5.05177	1.41e-05	0.00241606	20.9735	58.8258	62.541	78.8128	23.0374	17.7186	193.355	88.1987	32.889	375.954	131.118	335.236
Tex15	5.03175	0.000117775	0.0107026	0.140676	0.0664382	0.105242	0.0678625	0.0515809	0.0408053	0.352429	0.0866846	0.0803859	1.08961	0.100503	0.306967
Ephb6	4.93916	0.000541808	0.0283481	0.839884	0.608461	1.6554	1.13586	0.661121	0.641174	3.87139	0.364299	0.375298	11.5496	1.54411	5.68479
Avpr1b	4.92594	0.000741976	0.0344426	0.126186	0.0560894	0.419562	0.0927582	0.0660971	0.0576763	0.748905	0.0883155	0.0542336	1.1056	0.646415	0.751852
Tnnt2	4.87945	4.61e-05	0.0057722	0.642232	0.713677	0.518147	0.708149	0.700845	0.19758	5.25093	0.439716	0.595965	4.01204	2.20918	2.12589
Gm11992	4.80775	4.06e-06	0.00100138	0.189012	0.193882	0.179153	0.272539	0.159933	0.0920159	0.562469	0.378278	0.289723	1.37277	0.323163	1.64141
Ciart	4.63566	6.15e-15	2.66e-11	1.13126	1.72404	1.31238	1.57525	1.52373	1.34325	9.03297	5.1459	4.97825	5.82128	3.06246	6.98027
Ctse	4.60052	6.16e-05	0.00713875	3.16027	4.20688	7.29168	5.14527	6.95773	1.2153	25.3706	7.64821	2.41167	30.0741	13.7558	32.8368
Sun3	4.5853	8.59e-05	0.00881148	0.17068	0.0526854	0.0333826	0.0836437	0.0794698	0.110019	0.265177	0.164469	0.255638	0.674837	0.0963468	0.664098
Slc20a1	4.57792	1.14e-07	7.3e-05	14.8035	13.2065	22.443	14.238	12.1471	11.6998	80.9594	17.7716	15.4519	72.8384	70.8648	94.2586
Dbp	4.48935	6.54e-21	1.13e-16	4.07634	5.57575	4.32883	5.37231	4.92296	4.18287	25.4059	16.9384	20.086	17.6002	11.4622	21.5585
Ccl20	4.41645	5.19e-05	0.00639894	1.30528	1.25709	2.55295	0.479752	0.752089	0.803131	2.73773	0.873828	1.9635	11.0236	6.4103	4.84373
Abca13	4.36388	0.000621208	0.0308709	0.293153	0.382978	0.893955	0.298911	0.209144	0.0731472	1.24393	0.471926	0.105919	2.30717	1.27314	2.66896
Slc28a3	4.14877	0.00100179	0.0418812	1.14659	0.484175	2.1125	0.84285	1.74572	0.854649	7.01158	0.54778	0.465916	6.91979	2.52908	7.89843
Slc36a1	4.1337	2.12e-05	0.00332224	10.6688	10.8848	13.6033	13.2725	10.8798	10.8186	57.9757	10.528	12.5751	74.2236	16.4063	77.773
Trpm6	4.0638	2.59e-05	0.00381978	3.66885	4.09405	3.38156	3.63192	2.81201	1.89907	19.9438	2.54848	2.33917	16.7183	11.545	15.3748
Tmem40	3.95036	1.2e-05	0.00212238	0.260667	0.135177	0.122358	0.220356	0.0728209	0.155804	0.494081	0.372805	0.152771	0.791522	0.474537	1.03542
Lmo3	3.93281	7.45e-05	0.00804346	0.0694261	0.0178037	0.0188013	0.029443	0.0419606	0.0281652	0.107034	0.0390021	0.0625987	0.210307	0.0915692	0.198177
Fmo2	3.89696	1.67e-05	0.00276995	4.90975	3.18492	3.09798	9.12255	1.84374	7.41679	21.4428	4.91752	9.79412	28.6716	11.7823	23.5808
Itih2	3.89485	0.000906389	0.0393889	0.419138	0.223567	0.491864	0.41286	0.485931	0.200419	2.79752	0.321407	0.163765	1.60681	0.511051	1.89857
Angptl7	3.82535	6.71e-06	0.00141271	1.62049	2.3485	1.82243	3.11948	1.27324	1.23922	7.01172	3.67368	1.41669	7.59884	14.8189	5.10294
Slc15a1	3.79874	0.00106134	0.0433219	11.8271	8.22588	24.9852	9.30178	22.2228	4.54923	73.9153	22.2975	3.78504	71.6366	22.1881	69.1616
Ggh	3.65869	0.000221198	0.0163214	21.9854	13.7564	28.4045	15.6532	24.8062	9.7038	90.9813	21.427	6.90262	79.3811	60.7761	101.335
Cyp2d10	3.64197	1e-05	0.00196431	5.09098	10.1646	11.9855	11.2155	6.45043	7.36568	36.8648	11.6045	9.56994	49.668	17.0613	40.7812
Fam180a	3.61241	8.19e-05	0.00850808	0.194113	0.228395	0.0535985	0.151084	0.0717724	0.0361319	0.585425	0.187628	0.374757	0.411733	0.377064	0.405817
4930432K21Rik	3.57428	0.000338087	0.0212269	0.0831738	0.0924265	0.142654	0.134039	0.140755	0.168713	0.638161	0.0759287	0.164988	0.607114	0.260034	0.615287
Slc26a3	3.48565	6.21e-05	0.0071519	71.2289	123.89	42.3072	81.0209	87.2676	40.2598	357.727	151.243	59.8092	352.599	126.66	313.417
Capn13	3.46462	0.00049024	0.0265344	7.86623	10.6325	23.417	10.5859	8.37007	5.2003	46.1888	8.50336	6.65457	43.4425	28.2566	63.242
Optc	3.35803	3.54e-06	0.000961104	0.504136	0.541545	0.670492	0.889407	0.541344	0.257015	2.75312	0.901267	0.679566	1.68231	2.3371	1.68195
Neu3	3.30364	0.000270956	0.0184652	1.09144	0.615131	1.5382	0.806144	0.344662	0.765651	2.62875	0.624514	0.685577	4.01388	2.59337	4.09411
Tcf7l1	3.30328	0.000301769	0.0195878	3.48645	3.12731	3.78528	3.32988	4.15697	2.65095	20.1595	2.53246	2.1874	12.229	7.27615	13.6758
Nxpe4	3.25738	0.00090968	0.0393889	7.01313	3.24112	7.88001	4.74423	8.00411	1.93839	19.3142	8.16795	1.78394	17.9294	15.3247	30.1306
Cys1	3.24814	2.99e-14	1.03e-10	0.904382	1.01966	0.720447	1.17918	0.504842	0.79378	2.39378	1.62107	2.44514	3.1759	2.53206	2.67048
Prdx6	3.19726	0.000165683	0.0134938	358.746	280.191	472.332	331.569	401.941	274.643	1595.04	311.805	215.701	1584.13	798.615	1331.73
Kyat1	3.15732	6.08e-05	0.00713875	3.61257	3.12312	2.34955	3.84624	4.27313	3.33172	13.8645	3.53062	4.6135	11.4346	4.52514	18.4394
Pdzk1ip1	3.14022	8.83e-05	0.00881148	11.8221	16.0739	8.83184	17.4318	12.1584	11.8015	46.9053	15.6736	16.9368	64.5083	13.7591	56.4261
Ak7	3.13307	0.000209771	0.0158841	0.117298	0.110293	0.194123	0.13597	0.116581	0.142759	0.395319	0.112572	0.116339	0.72206	0.324699	0.562763
Lingo4	3.07546	0.000520884	0.027758	0.207494	0.131758	0.320025	0.248402	0.0496855	0.112558	0.502902	0.119064	0.319655	0.433167	0.880969	0.644493
Kcng1	3.05652	5.67e-05	0.00680306	0.193438	0.105371	0.169138	0.121283	0.15894	0.112019	0.774316	0.214675	0.142268	0.392305	0.375752	0.352864
Xkr9	3.03686	7.32e-07	0.000293923	0.912063	1.8156	1.54773	1.1142	1.01048	1.46727	3.39474	1.67721	1.8459	5.49791	4.22527	4.70523
Ifit1bl1	3.01958	0.000728189	0.0339808	24.4982	209.228	117.523	175.877	59.8881	77.1712	250.525	276.203	124.163	555.642	222.576	369.819
Adh1	3.00696	0.000173885	0.013772	116.285	100.749	45.8761	110.814	80.4563	55.8993	307.922	152.983	61.9816	323.438	117.227	364.786
Ptn	2.99585	4.56e-05	0.0057722	3.00946	1.89903	3.53164	2.77106	3.30413	2.00135	12.0297	2.68422	2.54073	9.33622	10.7806	5.95671
Per3	2.97533	2.42e-13	6.96e-10	3.01852	3.64272	2.46242	4.00995	3.16059	3.72809	9.96642	7.38076	11.9254	6.65852	6.69867	10.7352
Cyp2c40	2.97024	0.00107738	0.0436667	0.106563	0.043061	0.0454739	0.0640913	0.0507442	0.0613098	0.126429	0.150343	0.0908429	0.147083	0.110737	0.344303
P2ry4	2.91607	7e-06	0.00145664	0.758698	1.55744	0.770551	1.45107	0.716786	1.32407	3.22506	1.36759	1.50052	4.12853	4.37308	2.71088
Flnc	2.82958	0.000108517	0.0100196	17.295	13.9859	20.3339	19.9244	12.0624	10.8941	55.3259	19.3038	10.2835	37.0189	79.7011	35.2362
Pcx	2.82858	0.000649314	0.0315886	8.64466	11.2449	13.748	14.2622	13.8008	5.81535	33.9822	16.7041	5.96863	42.7142	17.5961	49.7975
Actg2	2.82419	1.86e-05	0.0030376	384.358	285.295	322.176	441.641	280.843	241.676	1126.75	402.936	411.602	619.509	1847.45	553.656
Gm31160	2.81507	9.75e-05	0.00945742	0.507104	1.10253	0.655465	1.20744	0.708332	0.837213	3.953	1.16739	0.947603	2.09216	1.90421	2.28934
Msx1	2.80773	0.000285289	0.0189527	0.0813184	0.0803241	0.127238	0.039851	0.0757247	0.0190608	0.193721	0.131973	0.127091	0.188623	0.229516	0.179451
Fmo4	2.78329	0.000321283	0.0205455	0.387623	0.549081	0.364905	0.685732	0.473016	0.638001	1.7233	0.77771	0.639094	2.18268	0.438218	1.76324
Usp2	2.76863	6.47e-06	0.0014004	2.12916	2.40187	1.88341	2.78641	2.17703	3.91599	8.6383	3.26403	4.67001	8.81371	3.62273	8.12697
Vwa3b	2.75835	4.04e-05	0.00548258	0.253364	0.228759	0.222995	0.282861	0.199071	0.150325	0.820737	0.225512	0.241299	0.610069	0.591302	0.731635
Tef	2.73816	5.12e-18	4.42e-14	11.9191	11.9498	9.35443	12.1077	12.5314	13.2563	29.281	26.3124	35.5336	27.4444	21.9381	33.8153
Phlpp2	2.71797	2.23e-06	0.000685457	7.54335	8.32146	9.30619	9.9559	9.915	8.4203	25.5231	14.9263	9.1589	36.1112	16.6826	25.4591
B4galnt3	2.70136	0.000212009	0.0159155	3.41917	5.07753	3.0116	5.40581	6.10802	4.92314	16.493	5.6953	6.41915	16.892	4.89084	15.9632
Per2	2.70032	9.85e-10	1.13e-06	7.40636	6.40169	4.55784	5.19456	8.65579	5.99407	19.2755	15.7638	12.4882	14.8546	11.1295	17.8872
Itih5	2.68371	4.35e-05	0.00565864	21.9064	29.2253	20.2785	29.639	27.1073	21.6084	79.675	30.5202	22.6701	85.5132	48.3214	86.9536
Rbp2	2.66194	0.000265381	0.018292	4.23201	4.78936	2.6812	7.52918	6.88147	8.29786	18.9507	7.65563	10.8342	18.7487	5.96862	18.6721
Abat	2.65903	0.00043389	0.0251954	27.586	34.1009	19.7768	36.1979	41.6105	23.7185	100.465	41.5675	24.5447	108.225	39.8073	112.358
Ckmt1	2.63062	0.000357331	0.022029	272.41	306.892	298.701	375.417	480.924	257.827	1109.14	373.772	275.118	1025.78	512.849	1296.75
Rab3b	2.60483	0.000133894	0.0116171	0.646391	0.619022	0.746214	0.78227	0.5065	0.582028	2.47882	0.566098	0.677593	2.06451	1.88224	1.1591
Muc3	2.60013	0.000534737	0.0282348	549.024	1222.4	772.64	1182	1902.35	776.022	4261.23	1904.18	1034.6	2556.92	1886.11	3130.1
Sytl1	2.58925	9.65e-05	0.00941815	8.97444	6.97698	4.10964	7.85126	6.60562	6.85868	18.9693	9.68078	6.92898	27.0437	9.51004	21.393
Clca1	2.55834	0.000261878	0.018159	496.09	455.837	825.441	601.002	509.825	266.407	1487.99	563.459	380.126	1288.4	1890.45	1509.23
Chrm2	2.53745	0.0012549	0.0486902	6.93272	4.21427	6.8489	5.00054	3.2286	2.94537	14.825	4.48703	2.3306	14.3419	17.4656	10.9391
Unc119	2.5312	0.000246934	0.0176305	10.6325	6.28123	10.3777	6.92369	5.9335	7.2002	20.1416	7.60484	5.87749	30.5816	16.2543	23.253
Synm	2.52152	0.000172321	0.013772	24.1037	19.6939	24.9725	22.4077	17.7134	10.4462	52.2786	22.2329	14.856	56.8536	80.7115	40.4754
Clic5	2.51379	2.42e-05	0.0036398	17.3558	29.9526	27.1523	37.5313	21.0296	22.3107	63.1273	38.7534	30.5454	91.9217	41.6327	78.6819
Ano1	2.51022	0.000207072	0.0158654	14.4684	14.0406	14.0941	14.4016	17.8318	11.6663	36.02	15.3946	15.6388	61.0018	18.2641	44.2671
Scnn1a	2.49554	0.00027318	0.0184652	14.4375	16.7126	15.6175	18.6206	22.3648	10.0703	48.5576	20.3322	12.4325	48.9551	31.1327	53.5675
Lrrc7	2.47797	0.00129816	0.0496648	0.100281	0.0595462	0.077256	0.12239	0.103452	0.0823589	0.45099	0.0964371	0.0951126	0.149637	0.240148	0.135232
Col8a2	2.455	0.000104697	0.00982445	0.441281	0.237756	0.313848	0.302265	0.185617	0.19394	0.863226	0.265509	0.364427	0.77403	0.861933	0.461277
Ceacam18	2.43011	0.000778159	0.0357614	1.27039	1.8059	2.24592	2.78338	1.44323	2.69739	5.6444	1.21998	3.88714	7.09207	2.88129	5.43257
Pdp2	2.41727	0.000247322	0.0176305	5.49498	5.07394	4.17901	3.89983	4.65936	4.45749	16.5274	5.23803	3.94288	13.8653	7.09097	11.3769
Fndc5	2.40676	0.000950736	0.0400476	0.288639	0.996368	0.749512	1.05637	0.546862	0.524694	2.37579	0.790488	1.4397	0.984852	2.4414	1.00787
Bmp2	2.39908	0.00127346	0.0491891	7.72555	10.3683	18.5282	8.31887	10.0924	8.15396	24.5468	10.867	7.28345	36.9051	17.3935	35.0847
Fhl1	2.39664	0.000249337	0.0176305	56.9609	49.2142	53.0266	75.7024	50.0423	43.8326	179.19	52.9063	41.9439	125.317	144.812	145.606
Rab11fip4	2.39535	5.68e-07	0.000245088	4.39249	5.57519	5.53311	7.05713	6.01496	5.34224	14.1957	9.9438	8.15697	16.9245	8.04236	14.4916
Car4	2.37844	7.91e-05	0.0083737	139.008	234.308	239.359	247.521	158.755	167.671	492.778	290.24	167.328	580.909	360.95	589.932
Nog	2.35107	0.000678058	0.0324923	0.435729	0.161401	0.777653	0.310291	0.332847	0.2681	0.626196	0.51379	0.776755	1.33516	1.04919	0.455473
Tns4	2.3478	4.58e-05	0.0057722	25.1931	31.2169	25.3963	38.1848	41.0997	38.7454	94.2022	51.2695	63.6454	103.312	33.214	69.2657
Spats2l	2.33959	0.000648194	0.0315886	5.84565	10.435	15.1708	9.73641	7.15704	5.42915	19.3735	13.8577	5.7487	27.4161	20.2099	24.1649
Iyd	2.33178	5.74e-05	0.00683496	1.49548	2.51795	2.10065	2.49845	1.92276	1.51766	6.31557	2.22364	3.20045	4.57978	3.10812	5.27005
Abca14	2.31183	0.000221009	0.0163214	0.0559681	0.0720144	0.120988	0.0584645	0.0586329	0.0621414	0.112583	0.0941183	0.117396	0.170508	0.127204	0.252492
Gsn	2.30453	0.000797538	0.0361425	75.2021	64.577	108.759	119.464	69.3199	68.0169	226.482	73.2251	72.5794	270.743	134.638	233.285
Fut4	2.30298	2.02e-05	0.00319707	13.5283	15.0227	8.75649	15.3159	13.5938	15.0329	23.5573	20.5614	19.2007	47.3545	18.7306	37.2872
Sectm1a	2.29815	0.000940047	0.0400476	1.85705	4.82626	4.03342	5.91178	3.02019	1.95879	7.35029	5.53019	3.04571	10.7223	8.36935	9.39291
Nr1d1	2.29141	0.000122621	0.0108573	13.8884	22.6488	20.8523	23.6005	30.21	13.1185	72.4094	37.9207	29.9406	39.8961	32.1938	38.9229
Ppargc1a	2.28675	0.00128575	0.0493329	2.14376	3.60525	1.08606	3.85637	2.11482	2.41796	6.53831	3.68033	4.17367	5.56241	2.39949	8.43761
Tnfrsf19	2.25912	0.000125458	0.0110518	0.682991	0.499216	0.424323	0.873908	0.275491	0.828278	0.875003	0.863559	0.907602	2.03094	1.23393	1.29425
Hlf	2.25834	5.23e-09	5.02e-06	2.577	2.7235	1.431	2.76864	1.59842	1.95468	4.28933	3.962	3.92896	5.53197	4.48612	4.14113
Myo5c	2.25251	0.000363626	0.0221069	14.0708	16.8039	15.0653	15.8816	16.9496	12.6265	43.206	17.227	11.5484	37.0722	26.3655	44.9774
Fcgbp	2.25112	0.00016804	0.0136215	376.633	589.794	708.234	546.48	415.073	393.25	850.889	538.83	465.365	1282.31	1370.83	1584.62
Armc9	2.24432	0.00114853	0.0459039	1.27319	1.05505	1.80179	1.07535	0.851061	0.999353	3.97532	0.83409	1.06632	2.53316	2.52274	2.70122
Des	2.22603	0.000957767	0.0402355	183.575	167.884	177.952	205.06	197.522	100.32	537.959	219.384	130.606	271.378	624.406	260.775
Rorc	2.21822	9.86e-05	0.00945742	8.61329	11.7897	7.7709	13.5608	10.446	13.4228	21.0906	17.6578	19.8492	25.6582	10.0743	34.971
Sectm1b	2.21493	0.000714108	0.0335961	36.85	115.315	54.1941	131.432	74.2268	88.6188	209.176	146.13	136.803	229.758	102.883	166.02
Tesk2	2.19854	0.000173595	0.013772	7.40898	8.25795	8.06042	8.91265	10.7556	8.39072	20.5327	9.66736	9.72924	25.8331	11.4549	23.1934
Slc6a8	2.18412	0.000704188	0.03322	45.9564	49.1013	70.5786	48.8466	58.0251	39.6725	106.606	61.6976	39.4431	161.135	76.354	152.619
Cpa6	2.18366	0.000169545	0.0136792	0.408921	0.419457	0.547549	0.474015	0.296579	0.398146	0.786818	0.617382	0.301112	1.00988	1.30508	0.926144
Pcp4l1	2.16614	0.000395167	0.0232683	17.3476	14.0703	26.1555	19.2625	12.197	15.0964	42.6276	14.7848	16.8283	33.7217	58.9942	32.5619
1810041L15Rik	2.145	0.000148011	0.0125273	1.64253	1.75091	0.866308	2.55388	0.75645	1.55976	3.49885	2.10387	2.75546	2.68819	4.14012	2.36806
Bhlhe41	2.11309	7.03e-05	0.00777283	0.80057	0.908626	1.49448	0.678547	0.411883	0.730237	1.65457	0.933699	1.33579	1.86269	2.15663	1.4414
Pmp22	2.11203	8.75e-05	0.00881148	51.6075	67.6445	74.6297	52.8883	75.8477	48.8795	127.396	82.9557	57.4837	177.118	115.755	136.063
Osbpl6	2.10824	0.000250173	0.0176305	1.14083	1.63194	0.989895	1.41985	0.943734	1.32989	2.80307	1.50904	1.90613	2.80069	1.26244	3.55697
Kcnf1	2.10152	0.00010703	0.00993534	3.34446	3.71247	2.38992	3.64354	3.48844	1.54865	5.69874	5.66392	2.95085	6.19856	5.95523	7.50995
Tpm2	2.09726	0.000213831	0.0159827	70.7825	55.9572	62.4065	75.6276	59.5902	40.1798	140.158	65.2007	60.7556	120.284	209.345	88.6727
Plac8	2.0771	0.000434857	0.0251954	58.5479	83.3956	115.35	74.3131	48.5348	72.0297	112.459	98.8066	78.6804	222.017	107.348	207.289
Ank1	2.06849	0.000840558	0.0374338	0.369013	0.273875	0.306606	0.389068	0.265247	0.210241	0.848674	0.335639	0.265208	0.681154	0.781707	0.382919
Abcc2	2.0683	0.000222779	0.0163681	0.497611	0.298809	0.333688	0.511197	0.365885	0.469452	0.930616	0.392192	1.38031	0.612968	0.647717	0.617084
Sh3bgr	2.06819	7.53e-06	0.00152941	4.42014	3.24001	2.86043	3.00916	2.33363	2.71865	5.97947	3.4176	3.63634	7.29305	7.34708	6.33938
Slc26a2	2.06006	0.000227392	0.0166362	117.186	157.635	81.8615	146.678	150.506	148.04	286.958	170.581	162.269	278.208	189.858	381.613
Id4	2.05623	0.000104599	0.00982445	10.5525	7.55674	6.48775	12.8408	6.01194	8.81357	13.9519	10.0362	9.96678	22.3107	25.6172	14.6013
Wfdc1	2.03617	0.000895505	0.0392431	7.44757	4.09657	3.74814	7.38913	3.73691	4.91171	15.3042	5.8587	7.13773	9.43225	12.7765	5.42925
Rep15	2.02199	0.000688703	0.0325785	27.2548	48.9247	39.4481	45.3524	23.4525	25.4121	47.4841	39.1375	36.1954	65.988	112.424	84.2064
Cyp27a1	2.00056	0.00110102	0.0444697	5.1554	6.52946	7.18594	7.80279	2.46066	6.94967	10.1432	4.19253	10.6609	14.4696	12.0378	12.7469
Tagln	2.00046	0.00052624	0.0279571	442.222	301.349	407.156	426.767	357.966	235.992	846.926	416.274	293.329	687.314	1056.01	547.574
Mgat4a	1.99999	0.00102601	0.0424823	47.3399	61.6547	59.0641	50.2072	52.4406	56.3138	119.599	56.3879	48.9012	136.86	66.9235	144.694
D330045A20Rik	1.99726	0.000187012	0.014744	1.13084	1.23171	1.15328	1.68234	1.636	1.22593	3.43857	1.63454	1.46229	2.66139	2.25701	2.77227
Itga8	1.98819	0.000441491	0.0251966	1.94993	1.27146	1.5917	1.75915	0.844122	1.31451	3.14217	1.58392	1.28763	2.73215	4.1993	2.36677
Gcnt1	1.98692	0.000199531	0.0153799	8.9731	12.6393	14.3721	14.1382	8.54379	10.2869	20.4755	11.4396	14.7047	29.9099	16.831	27.7154
Gm6745	1.98383	0.000496314	0.0266958	0.52307	0.736262	0.992359	0.711334	0.544932	0.4046	0.910187	0.636676	0.786839	1.66828	1.48371	1.45502
Myh11	1.97381	3.59e-05	0.00495912	196.948	167.032	159.841	223.914	130.279	120.713	312.663	196.262	185.282	350.54	462.526	254.311
Fbxo32	1.96638	0.000373756	0.0225639	18.4132	23.0836	16.5869	19.1132	11.1023	15.4846	33.9564	18.3341	22.2319	39.9936	21.0959	43.6858
Wscd2	1.96467	0.000920156	0.0396681	3.85943	2.69545	2.6852	3.68214	1.70055	2.01389	5.85538	3.39778	2.30765	5.71371	7.83635	3.77805
Tmem200c	1.95963	0.000396201	0.0232683	0.097744	0.132755	0.101959	0.119751	0.164975	0.114554	0.146798	0.228031	0.305524	0.231877	0.158629	0.227051
Npy4r	1.95656	8.2e-05	0.00850808	3.33727	2.78139	2.99104	3.68991	1.7865	2.16622	5.17069	3.79983	2.82639	5.91596	7.47586	3.9581
Glp2r	1.95239	4.89e-05	0.00607501	1.88157	2.34207	2.28332	1.98712	1.21918	1.57226	3.20614	1.93796	2.28069	4.46073	4.47695	3.29508
Krt23	1.94205	4.38e-05	0.00565864	1.71185	2.12905	1.23726	2.26257	1.29455	1.97305	2.31439	2.58731	2.60455	4.37836	2.77897	3.80401
Strip2	1.93406	0.00103521	0.0426631	1.05367	1.32431	1.75099	1.85356	0.715592	0.909556	2.53796	1.04591	1.66663	2.53063	2.67652	2.54971
Themis3	1.93349	0.000195818	0.0152297	14.41	17.9972	20.2355	19.5697	13.9983	20.1022	33.1796	18.1155	21.8955	47.5317	24.0085	36.628
Adra1a	1.89401	0.00044103	0.0251966	0.0467604	0.02047	0.0390769	0.0554659	0.0400802	0.0500695	0.0726492	0.0776131	0.0539801	0.0665575	0.110682	0.0466575
Arhgef37	1.88033	0.000400312	0.0234298	1.36745	1.48209	1.97012	1.8683	2.13933	1.91038	3.53874	2.04187	1.65153	4.20548	3.15061	3.33892
Cers4	1.87407	0.000245237	0.0176305	5.52979	4.39185	4.95705	4.18466	4.18703	4.21817	8.25555	4.36332	5.03375	10.8883	6.26118	10.3674
Crip1	1.87335	0.00118315	0.0466842	189.032	158.576	127.566	194.834	160.7	201.653	372.439	159.988	225.144	428.974	183.524	326.773
Lefty1	1.85323	4.2e-05	0.00558288	2.73022	2.13947	1.83812	2.06293	1.70929	2.1914	3.65031	2.63141	2.81775	4.24222	2.56965	4.7414
Ell3	1.83643	0.000484274	0.0262939	1.59465	1.06554	1.40656	1.0458	0.993609	1.71499	2.11803	1.27496	1.90583	2.72966	3.49473	1.37275
Nr3c2	1.82488	0.000582404	0.0297509	21.0157	38.8555	22.1013	36.211	31.7045	31.7716	60.9219	41.1117	46.9261	53.7353	33.1742	60.0153
Synpo2	1.82191	0.000809287	0.0365789	32.8798	25.3454	24.5769	36.5969	28.0056	21.1951	57.9355	36.0311	25.4073	46.5331	75.6144	32.8707
Lypd8	1.80406	0.00118698	0.0466842	3798.9	6870.64	5691.5	8346.56	7514.83	5704.64	12352.4	9781.4	6473.54	12650.2	8433.69	11304.1
Cry2	1.80046	7.4e-08	5.55e-05	5.56686	6.28871	5.37589	6.16136	4.52666	7.08869	8.967	8.24523	10.4935	11.4367	7.66187	9.4588
Gstt1	1.78056	0.000258369	0.0180608	7.68202	6.93391	6.28814	8.82389	4.45934	8.46208	12.5949	6.3454	10.0964	14.5031	11.1308	12.5215
Nr1d2	1.7774	2.92e-11	5.59e-08	18.7107	20.8549	19.1729	20.6934	19.2944	20.9812	27.8068	29.9362	41.0695	29.2549	27.9194	35.4421
Pdlim3	1.75934	0.000284624	0.0189527	40.0884	29.6555	24.738	36.9232	20.7684	25.3292	51.3262	33.0096	32.3326	47.7528	74.2608	39.889
Tnxb	1.73934	0.00113178	0.0453529	15.5377	9.99512	18.7003	17.2318	12.2631	13.9961	26.087	14.2183	14.5294	33.3989	20.836	24.4495
Zfp811	1.73457	0.00112645	0.0453363	0.542787	0.274168	0.453598	0.430737	0.232622	0.307948	0.571143	0.427937	0.390415	0.53847	0.913966	0.606068
Myl9	1.73185	0.000863708	0.0382379	280.938	228.203	210.998	341.715	187.013	173.71	445.186	252.122	251.393	372.127	558.099	315.707
Ly75	1.72427	0.000587093	0.0299019	9.46918	15.7895	12.767	16.4372	10.7717	12.0161	16.283	16.7282	15.2829	27.254	16.864	26.7927
Max	1.71776	0.00106543	0.043386	36.7859	51.8146	48.8126	54.735	59.087	42.4135	91.578	73.0334	48.4395	80.3508	58.0804	95.6872
Tsc22d3	1.71729	0.000464671	0.0258127	10.1449	11.6586	9.24206	10.6867	6.99166	9.86703	16.0531	11.0628	8.33751	17.6612	19.9174	16.5663
Fam134b	1.71528	0.000863097	0.0382379	13.5975	20.461	11.8014	18.9795	10.2364	16.9974	28.2	17.6045	21.8254	29.1918	19.4394	24.0762
Tle4	1.70818	0.000255981	0.0179665	15.022	14.6494	14.3252	15.3951	13.2296	13.9718	22.5918	13.1303	19.2209	30.6574	17.6351	27.7623
Amdhd2	1.70664	0.000608414	0.0304639	18.5683	15.0149	20.0688	16.6344	13.6804	18.0635	28.2149	16.9726	18.0466	33.5194	20.6754	35.1419
Rbm24	1.70208	0.000823341	0.037117	0.779284	0.751715	0.469952	0.901038	0.470558	0.742063	1.03921	0.785506	1.10375	1.43787	0.845425	1.01825
Tmem45b	1.68819	0.00130276	0.0496648	149.296	183.836	163.419	189.845	117.777	167.253	198.564	188.86	187.218	347.163	179.987	353.546
Dcp1b	1.67562	0.000930239	0.0398549	2.22194	2.22763	2.4045	2.19081	1.83524	2.04428	3.4397	1.90693	2.29775	4.29682	2.90657	4.26046
Stim1	1.67525	0.000286727	0.0189527	22.4729	23.6972	18.8015	23.9243	25.5261	20.4607	39.6029	24.5374	26.2227	42.9743	29.4374	37.9838
Rusc2	1.6751	0.000236406	0.0171012	4.26194	3.62946	4.46282	3.76402	2.24531	3.15112	5.2202	4.05529	3.46574	6.46102	7.30764	5.42961
Ankrd35	1.66406	0.00128458	0.0493329	0.276372	0.183472	0.277994	0.36806	0.289531	0.200652	0.35466	0.334212	0.361816	0.476824	0.314549	0.514008
Rasgef1b	1.66304	6.16e-05	0.00713875	8.15877	12.0691	11.5563	12.9902	9.82842	9.29987	15.8299	13.5883	12.3416	18.2414	15.9541	18.9806
Tet1	1.65951	3.51e-08	2.88e-05	0.43983	0.28643	0.33852	0.389429	0.264283	0.260308	0.373196	0.465599	0.534835	0.462115	0.64639	0.468932
Lrrc75b	1.65764	0.000649481	0.0315886	1.21795	1.00885	1.17937	1.10815	0.7867	0.910307	1.78662	0.845829	1.72104	1.52797	2.24445	1.08568
Eps8l3	1.65207	0.000329266	0.0209011	63.4191	90.7187	82.735	65.4037	86.0353	70.8356	122.349	101.679	75.4587	143.849	112.666	120.839
Slc2a4	1.65202	9.12e-05	0.0090016	7.15958	4.92606	5.66668	7.57472	5.3216	5.41097	9.44975	7.13149	7.48367	9.5611	13.4842	6.26582
Fbxl22	1.65166	0.000605385	0.0304639	3.49389	2.46849	3.37689	3.09471	2.05773	2.33372	4.2572	3.06407	3.1547	3.67724	7.34904	3.37413
Ppp1r12b	1.65062	0.000943999	0.0400476	20.7546	14.8647	18.1555	18.0536	13.7215	11.8095	24.2031	18.9574	14.1518	27.9488	38.089	19.9009
Cyp2u1	1.64215	0.00117207	0.0466116	0.883218	0.407561	0.860796	0.693263	0.501843	0.726337	0.858212	0.744787	0.991404	1.46312	0.922135	0.92324
Als2cr12	1.6378	0.00130417	0.0496648	0.276585	0.282434	0.219309	0.230791	0.371983	0.268084	0.317061	0.317322	0.433729	0.457524	0.360784	0.550888
Lnx1	1.6231	0.00117433	0.0466116	4.28937	6.6474	3.36936	5.72242	4.9875	6.07325	8.27798	7.70799	8.44312	7.87281	5.65405	7.34364
B3gnt2	1.61607	0.000208585	0.0158654	21.9794	29.8048	29.3315	27.4371	17.8175	23.1705	31.1605	31.1146	25.3279	45.6847	41.5672	41.0126
Osgin1	1.61384	2.16e-05	0.00332224	5.61785	6.10746	6.47649	6.44626	6.33192	6.34315	10.9279	8.65867	7.42375	9.68656	7.86033	8.79271
Cd109	1.60162	0.000318002	0.0204874	4.65103	3.16253	4.16333	4.67589	2.67924	3.58214	4.72928	3.59706	4.56636	6.7443	8.01105	5.16331
Ap1s3	1.60069	8.72e-05	0.00881148	10.6407	8.26494	7.4751	8.28119	7.09895	7.45469	9.64766	8.31819	9.13042	14.9154	15.179	13.2979
Acap2	1.60053	0.000975339	0.0408743	17.7974	17.5732	24.3016	19.7001	18.2351	18.4916	29.3147	19.8329	18.0081	33.2976	26.9593	36.7289
Klf4	1.59987	0.00118432	0.0466842	124.401	176.418	109.718	177.213	155.64	130.158	208.266	204.321	170.179	282.844	174.293	212.546
Rhpn2	1.59624	0.000725026	0.0339249	35.1381	42.2155	43.9142	34.633	40.1596	34.5748	54.8933	43.5123	39.7186	76.8537	47.7411	64.2914
Slco2a1	1.57553	0.000610478	0.0304639	16.0995	19.3374	26.1529	22.3616	22.1453	21.0831	33.4403	23.101	21.837	32.8682	31.2641	35.6261
Il17rc	1.57023	0.000841208	0.0374338	26.2733	32.332	22.0974	29.0088	20.8206	27.0057	32.3573	33.5424	28.4147	43.7298	32.124	50.3257
B4galt5	1.56761	0.000540579	0.0283481	19.4887	24.0543	25.0078	21.823	22.2336	20.6308	33.3715	25.6923	20.592	38.0296	31.5506	36.3977
Spint1	1.56682	0.000453379	0.0256251	65.0262	79.6554	57.1044	74.241	68.4077	79.4054	85.3423	92.1107	104.585	114.306	71.2385	127.404
Coq10b	1.56591	7.72e-05	0.00822742	22.9241	21.7936	28.6503	19.2048	19.7968	19.4014	26.8129	24.0245	27.6496	36.8283	27.8372	39.9171
Tes	1.56057	0.00117728	0.0466215	56.0214	49.8759	59.3446	47.4334	59.6544	57.4327	88.001	52.9547	50.4073	93.9868	88.9839	82.6531
Trak1	1.53928	0.000554126	0.0288179	24.3042	29.7398	23.8243	30.8665	29.2702	24.7214	39.6001	35.34	28.9257	38.9324	33.6649	46.974
Rev1	1.53713	1.97e-07	0.000109594	4.0869	3.19915	3.82912	2.89928	2.59641	2.7423	4.02091	3.5541	4.27489	4.58833	5.49512	4.58779
Ptprj	1.53634	0.000949343	0.0400476	31.3239	38.6175	40.8283	43.4689	37.429	38.1868	60.9416	41.705	42.224	62.1289	44.9475	61.1515
Ccni	1.53013	0.00038429	0.023119	101.014	99.6756	108.184	108.887	93.5332	105.107	126.569	103.309	111.966	188.961	133.906	174.738
Avl9	1.52667	0.000720138	0.0337878	18.9577	24.0745	20.2006	23.7936	18.8408	21.8303	30.0874	22.8382	25.1356	34.395	24.4407	36.5545
Rhob	1.50441	0.00130591	0.0496648	59.6247	68.79	86.907	65.3386	71.7093	63.1226	102.053	71.6023	81.4093	120.351	77.8376	100.832
Ranbp1	0.665489	0.000164219	0.0134774	63.8711	31.5855	45.371	39.9212	47.6044	45.8567	18.4213	32.5654	31.7807	24.7563	32.9275	23.7392
Ccnd1	0.649455	0.000571802	0.0294708	38.5741	28.1064	30.7912	28.3009	40.1607	35.0154	11.6209	27.501	23.592	18.2099	20.3236	17.0986
Nolc1	0.64532	0.000891486	0.0391664	17.3759	8.59642	12.2177	8.74505	12.6824	12.5835	5.55156	8.32663	8.68819	5.5789	9.02111	4.76226
Amph	0.644709	0.000471932	0.0259143	1.46059	1.14414	1.62349	1.14407	1.02845	1.04672	0.49105	0.859764	0.991677	0.686678	0.861656	0.439401
Astn2	0.635197	9.13e-06	0.00181158	0.925912	0.585738	0.883656	1.0148	0.674909	0.832496	0.400365	0.394623	0.617845	0.423427	0.566746	0.408137
Slc39a14	0.621684	0.00078782	0.0359733	12.2582	10.748	17.2946	11.6607	9.60119	13.8096	5.31589	8.00297	11.7572	4.76495	7.24285	5.19205
Rgs5	0.609331	0.000578031	0.0297032	135.445	93.879	101.851	110.354	116.13	89.2307	47.0394	96.504	64.925	41.9181	64.0225	40.0985
Slc39a10	0.605633	6.01e-06	0.00136458	6.27665	3.14026	5.71856	4.76902	5.04155	5.63433	2.25825	2.55419	2.80679	2.30983	4.16958	2.57129
Prrg1	0.605062	0.000929588	0.0398549	2.18134	1.03886	1.93695	1.24981	1.26637	1.60012	0.529902	1.1379	1.11587	0.640144	1.03949	0.576311
Nhp2	0.595176	0.000581938	0.0297509	29.4206	14.6377	20.8417	15.7124	25.3599	21.7025	6.94953	16.4827	12.7717	9.08601	14.3685	9.04629
Nhs	0.589375	0.000102547	0.00978224	0.490898	0.312035	0.512976	0.434783	0.422475	0.324539	0.141089	0.279972	0.290623	0.175746	0.295936	0.150924
Rnf125	0.560384	7.45e-05	0.00804346	5.80629	3.92682	10.586	4.49237	5.88407	6.63448	2.75194	2.70364	2.59342	3.3202	4.08269	3.15199
Ctps	0.554689	0.00116321	0.0463835	27.9105	20.173	42.5336	13.6556	22.1241	21.0158	7.83197	13.4957	11.2602	8.6919	21.9223	10.6388
Slc16a2	0.543927	0.000260002	0.0181016	3.38285	1.94489	6.77727	3.54958	3.78576	3.7497	1.82321	1.67436	2.2286	1.59307	2.60139	1.36006
Tmie	0.537674	0.000622211	0.0308709	0.66641	0.676705	0.438213	0.589114	0.42731	0.52719	0.31061	0.330403	0.303028	0.234412	0.313754	0.108094
Cks1b	0.520633	0.001197	0.0469714	22.2182	5.81391	12.1441	7.62407	9.10281	13.6626	2.98642	4.52366	8.23984	4.59281	7.58174	5.05939
Fndc1	0.518249	0.000464945	0.0258127	14.4271	5.09223	20.4907	10.5921	10.9967	11.1731	7.01562	5.25663	4.57465	5.67211	6.81223	3.64128
Zfp473	0.511349	0.000637908	0.0312901	0.324571	0.166195	0.231521	0.112278	0.140011	0.181246	0.0741573	0.0493831	0.104437	0.0905854	0.10508	0.103114
Smim3	0.508861	9.85e-05	0.00945742	9.74462	8.65647	17.959	8.42917	14.4717	11.6505	3.52244	5.60547	5.76648	4.05453	9.97697	4.15499
Hist2h3c1	0.507131	0.000841127	0.0374338	4.46693	1.66435	2.18931	1.21687	2.58755	2.16182	0.857298	0.983475	1.44759	0.748012	1.40167	1.0712
Chodl	0.504545	0.000128177	0.011234	2.15466	2.48772	3.88786	2.43536	1.53417	3.39955	0.643405	1.03006	2.09646	0.990968	1.41024	1.12928
Col12a1	0.503819	0.000686064	0.0325564	37.9004	16.2728	61.9896	21.1212	28.6287	28.1103	16.7096	12.4729	8.75776	12.8126	20.7981	13.9622
Nusap1	0.499678	0.00126013	0.0487836	10.0394	3.10847	6.0417	4.0053	5.96284	5.14082	1.25847	2.89828	4.89483	1.76416	3.04424	1.68028
D17H6S56E-5	0.498343	0.00104128	0.0427894	108.52	37.7286	51.2098	44.2573	60.663	43.4979	12.5042	34.0093	37.9796	16.2937	39.5728	16.2304
Cartpt	0.483312	0.000159234	0.0132773	4.0079	1.81695	5.8733	3.23199	2.56937	3.36515	1.31972	1.76568	1.75294	1.07851	2.27929	0.81289
Il1r1	0.476234	6.61e-06	0.00140846	18.2082	16.2207	36.8055	16.1377	20.056	20.1369	7.07367	8.48472	8.0062	6.05831	15.7383	9.45451
Col18a1	0.469164	0.000208541	0.0158654	37.9986	17.9595	65.9899	22.8446	20.2349	33.6791	11.2256	11.6753	8.9048	13.8162	22.6746	13.9983
Prss16	0.460557	8.23e-05	0.00850808	0.381052	0.504527	0.608911	0.339705	0.679481	0.530203	0.241846	0.229439	0.285098	0.123093	0.205946	0.177972
Smoc1	0.458986	1.35e-05	0.00232668	3.7636	2.93792	7.38287	3.02788	5.60754	4.65593	2.21764	2.17174	1.84631	1.43735	2.31925	1.20453
Lama1	0.458441	0.000789637	0.0359733	4.8619	3.82458	10.9295	3.05391	2.76255	4.20111	1.1788	2.13766	1.36616	1.57924	3.96472	1.94304
Sgol1	0.452008	0.000548048	0.0285879	4.68669	1.15204	2.94898	1.49079	2.64261	2.29788	0.45871	1.28222	1.71918	0.752545	1.23784	0.749093
Prr11	0.450228	0.000491842	0.0265379	4.42679	1.23615	3.25283	1.42765	2.94206	1.96679	0.522731	1.19862	1.68332	0.752742	1.42443	0.633823
Rbp1	0.449137	0.000839825	0.0374338	3.72448	1.16566	7.71305	2.33521	3.68621	3.52938	1.42342	1.38184	0.933836	1.44267	2.23453	1.35327
E2f2	0.445826	2.97e-06	0.000868144	9.97387	6.2819	8.08263	5.19501	9.6779	7.9638	1.82375	3.59746	3.08216	3.45813	5.50561	1.77895
Prc1	0.445524	0.000193805	0.0151414	14.5463	4.72351	9.27852	4.77245	9.63742	7.06891	1.70644	3.81429	6.03105	2.28172	4.12458	2.25406
Ect2	0.44252	0.000293288	0.0192544	18.0127	4.72325	9.53514	4.78221	8.4041	7.05136	1.57333	3.49215	6.10918	2.63533	3.97806	3.07128
Kcne4	0.441354	3.34e-06	0.000931014	11.4969	7.50182	17.0747	7.44371	9.25405	13.2775	2.3244	4.61076	3.62854	3.26684	7.0447	5.40547
Mad2l1	0.441171	0.0010125	0.042125	14.4528	3.31304	6.76567	4.14369	7.99104	5.84514	1.15954	3.43063	4.68267	1.99846	4.00397	1.73367
Plaur	0.439419	0.000598823	0.0304096	25.8094	12.4048	33.1563	9.62464	25.6191	13.139	5.43088	8.35892	4.54865	8.24417	15.8986	5.05721
Anln	0.433703	0.000471186	0.0259143	8.703	2.46441	4.49606	2.62751	4.38424	3.18883	0.709963	2.55481	2.76291	1.14652	1.77724	1.12266
Apln	0.433343	0.000319999	0.0205394	0.986538	0.597414	1.69755	0.623342	1.01609	0.795054	0.366822	0.69316	0.344315	0.247183	0.330848	0.196979
A630023A22Rik	0.425163	0.000560686	0.0290715	2.66013	2.10112	1.95871	2.30052	1.93982	2.13191	0.619935	1.70227	1.14636	0.284595	0.910902	0.36803
Dlgap5	0.417891	0.000394789	0.0232683	9.10627	2.00816	4.94597	2.37555	4.64351	3.5577	0.729802	1.67658	2.93931	1.2903	2.28027	1.13833
Scara5	0.414767	3.28e-06	0.000927376	3.79438	2.38369	6.04434	2.36866	2.66854	4.15683	1.33694	1.54266	1.56416	1.59465	1.1761	0.609451
Thbs1	0.413435	0.000459661	0.0256845	118.014	42.7582	163.451	41.1737	68.2301	56.4872	42.6044	20.7728	17.6219	22.6881	48.8591	23.1872
Sh2d5	0.408109	0.00124806	0.0485337	0.522308	0.234635	1.43453	0.349226	0.366725	0.527479	0.186468	0.157246	0.162826	0.179269	0.381091	0.174248
LOC108168067	0.40564	2.81e-05	0.00408232	13.3572	2.91997	6.16717	4.34602	8.61059	6.0959	2.45676	2.87709	1.72335	2.84962	3.12879	1.79027
Ccnb2	0.405067	0.000606145	0.0304639	23.6631	5.17104	9.75236	5.89251	8.89587	10.8675	1.56204	3.28679	7.84331	2.86856	5.45006	2.55638
Cenpi	0.402612	0.00015893	0.0132773	2.52552	0.655558	1.56558	0.807786	1.35318	1.34618	0.179715	0.672299	0.804481	0.380514	0.62684	0.33856
Clstn2	0.401947	0.000110285	0.0100751	0.3579	0.270845	1.23893	0.479502	0.417945	0.376155	0.14828	0.271684	0.174422	0.175286	0.234615	0.113979
Pif1	0.401463	0.000943369	0.0400476	1.75891	0.523776	1.14223	0.414085	0.899249	0.897321	0.128599	0.335831	0.592913	0.207268	0.627852	0.180256
Eya2	0.400936	0.000480029	0.0261457	1.46616	0.617762	0.888955	0.868946	1.88796	1.29518	0.461274	0.574416	0.716072	0.255064	0.403469	0.140488
Cep55	0.396377	0.000131659	0.0114809	9.8476	2.40214	5.66612	2.58047	4.76791	4.57968	0.706139	1.50673	2.81535	1.2097	2.85503	1.62229
Nfil3	0.395008	1.91e-05	0.00307835	5.28579	4.25129	11.6439	4.28028	4.08875	6.59345	1.74387	1.18872	1.67031	2.01829	4.45781	1.78307
Trpa1	0.389909	9.87e-11	1.42e-07	2.43037	1.36135	2.69904	1.53817	2.60405	2.68024	0.501003	0.995694	0.796732	0.65999	0.958667	0.768347
Alox15	0.388548	0.00102214	0.0424238	1.01073	0.148225	1.33823	0.706383	0.305061	0.673746	0.232921	0.312136	0.279668	0.258493	0.217136	0.106046
Cdca3	0.387165	0.000119366	0.0107343	19.0029	3.75077	8.73417	5.49209	9.87538	8.52793	1.58983	3.69362	5.69617	2.0585	4.16912	2.14827
Csgalnact1	0.383342	1.03e-05	0.00197028	0.983482	0.395493	1.85553	0.620099	0.828233	0.95426	0.316571	0.381943	0.251577	0.255223	0.483084	0.221513
Adam8	0.383045	0.000370397	0.0224396	11.2653	2.53872	16.6648	3.57513	4.80841	4.50895	2.34996	1.69949	2.09467	2.38032	4.07596	1.88967
Fst	0.382923	0.000538359	0.0283393	1.79291	2.06013	4.16506	1.64072	1.808	3.92378	0.386565	1.43631	1.56546	0.451369	1.21604	0.356981
Tmem100	0.379003	7.07e-05	0.00777283	5.68603	2.82079	8.12234	2.21116	4.72464	4.60526	1.54596	1.10457	0.743853	1.84669	3.14879	1.13213
Il33	0.378737	0.000631154	0.0310486	7.56751	3.07008	26.6558	6.12572	11.0549	12.4293	4.46215	3.22388	3.50589	2.20557	6.23982	2.79376
Serpine2	0.377665	2.47e-07	0.000129278	30.1275	13.083	48.1634	18.7691	21.9269	22.568	7.52611	10.484	7.2999	7.22707	13.516	5.78848
Depdc1a	0.374967	0.000386827	0.0231908	4.29488	0.892687	2.31672	0.943666	2.45871	1.56175	0.278982	0.790863	1.41551	0.493242	0.686866	0.548839
Ska1	0.371535	0.000663806	0.0320147	1.90227	0.290569	0.943567	0.612677	1.06148	0.792943	0.134062	0.435634	0.551694	0.198498	0.398527	0.163998
Ccl11	0.370759	1.97e-05	0.00314233	29.4637	14.4192	57.8938	26.105	15.9954	30.8721	11.8381	7.05085	7.58574	7.15935	17.5543	5.93199
Ttk	0.364291	0.000921285	0.0396681	6.24643	1.34446	3.03233	1.82903	3.52141	2.54076	0.255164	1.53928	2.08553	0.7065	1.05688	0.486421
Lrp1b	0.354012	2.14e-05	0.00332224	0.123306	0.0690874	0.164157	0.118824	0.0423354	0.0699491	0.0193184	0.0491881	0.0376518	0.0275311	0.0368496	0.0140808
Ccna2	0.353718	0.000122272	0.0108573	32.0671	7.02197	15.2875	9.07844	22.5119	13.3195	1.82809	6.84366	9.27988	3.35748	7.21526	3.53587
Esm1	0.352186	9.12e-05	0.0090016	0.929196	0.433308	2.13217	0.905643	1.08643	0.980102	0.44856	0.40898	0.16532	0.165324	0.474175	0.329549
Fam179a	0.348509	1.02e-05	0.00197028	0.604669	0.614087	1.2735	0.309081	0.948092	0.468844	0.123185	0.310727	0.305099	0.148195	0.269559	0.179993
Troap	0.347387	0.000442173	0.0251966	2.39826	0.374773	1.27527	0.677629	1.05209	1.06719	0.125754	0.32156	0.773062	0.227574	0.485459	0.22719
Hmmr	0.345566	4.57e-05	0.0057722	6.98686	1.70957	4.2108	1.40956	3.16333	3.07339	0.357499	1.31991	1.76195	0.752926	1.20373	0.972258
Kcnk2	0.343673	0.000356874	0.022029	0.778723	0.409414	0.589575	0.87096	0.236846	0.615304	0.106676	0.280279	0.392596	0.111239	0.14889	0.0466816
Twist2	0.341087	1.06e-05	0.00197028	2.71838	0.798766	4.66239	1.31136	2.12217	1.41987	0.584779	0.524951	0.628083	0.644878	0.697161	0.80602
Sapcd2	0.331212	0.00104926	0.0429302	2.04171	0.393765	1.22274	0.330247	0.65405	0.823159	0.0668498	0.269566	0.613135	0.192139	0.364329	0.132287
Cthrc1	0.327045	0.000631185	0.0310486	0.447726	0.310958	0.443316	0.416542	0.469044	0.64935	0.221725	0.166045	0.229602	0.0132767	0.106623	0.0585017
Inhbb	0.32243	4.99e-06	0.0011791	1.76318	2.05046	5.12949	0.88165	2.48289	1.88573	0.451039	0.741162	0.634438	0.40855	1.22386	0.685797
Csf3r	0.31763	0.000950973	0.0400476	11.6181	2.28483	31.1409	3.89289	10.1183	4.54091	2.44731	1.93663	1.83034	3.07566	5.66142	2.78657
Orm1	0.315115	0.000106733	0.00993534	0.60472	0.348441	1.02505	0.913746	1.05586	0.732347	0.229661	0.347583	0.288782	0.0425058	0.256018	0.163884
Selp	0.295527	0.000394251	0.0232683	8.27199	1.66362	14.9183	2.02565	7.57066	7.26385	2.79585	0.796838	0.892278	1.20871	3.24855	1.7718
Cpz	0.293605	0.00101044	0.042125	1.0197	0.178447	1.27201	0.478074	0.723383	1.08403	0.374233	0.146595	0.13176	0.0685706	0.438504	0.0671437
Lox	0.29168	6.33e-06	0.0014004	19.8831	5.54115	37.9438	10.5245	9.53273	17.8563	4.04496	3.9104	3.09172	4.15716	8.61817	2.26246
Ereg	0.284171	1.06e-05	0.00197028	46.0902	24.5025	72.389	17.0705	24.5269	45.6475	8.63542	4.86759	3.90626	12.2369	22.2026	6.52614
Dusp9	0.280903	0.000299839	0.0195359	0.624851	0.0943795	0.526816	0.254189	0.730868	0.74227	0.0622065	0.188295	0.199106	0.0402962	0.0924607	0.171218
Hcar2	0.280071	0.000685446	0.0325564	11.3806	0.936053	5.74173	1.25487	5.89554	1.20041	0.67663	0.638082	0.924339	1.82822	1.0471	1.30204
Angptl4	0.276044	1.76e-08	1.6e-05	6.67453	6.38803	20.5607	4.28636	8.81726	9.806	1.58967	3.147	1.8162	2.07929	3.43517	1.89759
Lgi2	0.271442	9.36e-07	0.000351388	14.2656	5.4982	31.9491	8.13059	10.3467	13.8226	2.64433	3.64943	2.01557	2.18252	7.15706	2.68188
Aqp9	0.266028	0.000346967	0.0215494	0.773066	0.0493716	1.05319	0.338025	0.246686	0.309297	0.0745493	0.0527266	0.14061	0.0927507	0.203145	0.0882405
Clec4d	0.264263	8.79e-05	0.00881148	14.3784	2.04621	16.9192	1.84317	6.63537	2.75497	1.43651	1.54983	1.36238	1.41271	2.83632	1.65179
Gm30083	0.260496	0.000874962	0.0385385	0.182327	0.0467562	0.148128	0.10052	0.257127	0.103555	0.0261482	0.0448121	0.0821986	0.0133087	0.02672	0.00733035
Stc1	0.258887	1.64e-06	0.000542439	1.60815	0.75626	4.27763	0.925154	2.74439	2.01584	0.386725	0.391485	0.284118	0.442319	1.00053	0.380058
Inhba	0.248011	2.13e-07	0.000115	1.94176	1.09475	5.47889	1.0889	2.57019	2.13599	0.629981	0.473567	0.276139	0.47419	0.903678	0.373116
Tarm1	0.243502	0.000666281	0.0320446	5.54338	0.895786	9.36909	0.742735	5.10166	2.13151	0.308813	0.72581	0.582465	0.419139	2.65076	0.634864
F5	0.243418	4.5e-08	3.53e-05	1.39663	0.346917	2.79037	1.16728	1.01312	1.10672	0.291018	0.27428	0.434718	0.189326	0.333902	0.157033
Ccno	0.240928	0.000450272	0.0255737	0.232507	0.134353	0.261936	0.0512741	0.12666	0.137337	0	0.059431	0.0654083	0.0264755	0.0354367	0.0194434
Timp1	0.240806	4.39e-05	0.00565864	19.8194	4.83617	52.843	6.13889	12.9384	13.0683	2.9239	3.04233	1.88425	2.34388	8.14184	4.8771
Chst13	0.240105	0.000330845	0.0209244	0.528386	0.0822033	0.706877	0.104871	0.420694	0.312107	0.0886599	0.144708	0.0619352	0.0401114	0.0402661	0.0662795
Sele	0.234652	0.000908779	0.0393889	1.62201	0.238419	1.33443	0.246035	0.8676	0.819226	0.096001	0.0235034	0.0553274	0.191375	0.594051	0.139049
LOC102635707	0.227201	0.000272989	0.0184652	0.0664757	0.0397766	0.180023	0.0845753	0.144639	0.0862986	0.00476676	0.0280085	0.0419569	0.00970457	0.0389679	0.00534523
Il20ra	0.222536	1.11e-05	0.00201604	0.36053	0.229874	1.20684	0.247644	0.24767	0.324175	0.060605	0.0755369	0.0277114	0.0673008	0.165147	0.117385
Saa3	0.222313	3.97e-05	0.00544342	456.62	181.359	971.023	197.815	143.815	384.075	16.4479	63.47	87.4656	38.7554	227.023	43.4825
Ccl3	0.210681	0.000190402	0.0149431	14.2891	0.957141	3.96534	0.608799	5.43714	1.49089	0.638214	0.685487	1.06138	0.48201	1.34642	0.738751
Pi15	0.20624	6.69e-07	0.000274897	3.64672	1.25745	10.4991	2.66493	1.94846	6.97529	1.06893	0.432525	0.549456	0.717435	1.52042	0.579567
Il1b	0.205991	0.000164307	0.0134774	128.96	12.4299	86.4236	7.29694	39.7739	18.8829	4.19047	6.03524	4.9138	8.01843	26.3121	4.60943
Slco4c1	0.204359	0.000901795	0.0393889	0.196774	0.0485921	0.496044	0.0482157	0.0534446	0.199867	0.0407623	0.00665309	0.0256278	0.0414937	0.0462819	0.0228545
Prss22	0.203127	0.000146709	0.0124782	0.327203	1.5717	4.78113	0.593552	2.6538	2.92803	0.127909	0.992458	0.334045	0.160252	0.335145	0.408229
Mmp8	0.197077	0.000792391	0.0360037	5.73279	0.521657	3.88125	0.454875	0.8569	2.57329	0.20554	0.233751	0.0917085	0.303718	1.5538	0.111524
Clec4e	0.195576	0.00027378	0.0184652	16.8086	1.17652	11.5003	0.752542	7.57613	2.4596	0.644368	0.66298	0.610248	0.91332	3.62291	0.640248
Il1r2	0.194451	6.98e-05	0.00777283	6.78629	0.706991	7.64753	0.842792	3.74448	2.17166	0.259469	0.419463	0.398766	0.63306	1.9528	0.212445
Cxcl5	0.184005	2.45e-05	0.00365347	20.5343	4.12117	54.6856	4.24027	6.14787	10.8352	1.71874	1.1734	1.6425	3.36919	6.35621	1.98238
Ccl4	0.176599	0.000285789	0.0189527	37.4435	1.93224	8.27797	1.06757	6.20998	2.501	0.681511	0.992087	2.80246	0.543742	2.88604	1.03272
Lcn2	0.175886	1.54e-09	1.67e-06	78.7685	19.5701	126.664	21.6287	42.8559	55.0801	7.47427	8.75732	7.14466	5.2987	19.0683	6.11494
Cxcl1	0.172089	2.85e-07	0.000144742	19.1829	2.98437	22.7472	2.80009	7.31122	6.70608	1.17511	0.883935	1.00649	1.31755	3.61981	1.375
Padi4	0.16975	0.000109444	0.0100514	1.66723	0.0796083	2.38451	0.258518	1.03705	0.721289	0.236768	0.107016	0.0381691	0.0926988	0.347409	0.0816928
Ptgs2	0.167414	8.47e-11	1.42e-07	56.3517	11.0374	35.3302	7.63483	25.7614	15.5973	3.58103	3.44977	2.63662	3.81605	6.26038	2.50669
Mmp9	0.156245	8.07e-08	5.75e-05	13.0688	1.89376	22.0468	3.25445	8.18452	6.94112	0.689038	1.67288	0.878448	1.04723	2.8751	0.574127
Olr1	0.15473	3.88e-06	0.000990975	3.76951	0.283378	1.77378	0.163598	1.20947	0.533071	0.125342	0.131212	0.266303	0.0923933	0.211999	0.213252
Rab44	0.153999	4.21e-07	0.000203943	2.22907	0.275227	5.05004	0.823079	1.63609	0.874441	0.285393	0.175856	0.153221	0.218701	0.506808	0.125853
Mmp12	0.149039	1.15e-10	1.52e-07	1.73364	1.77237	9.92266	1.88608	1.97116	2.50154	0.228405	0.39249	0.411838	0.407978	0.733961	0.454256
Hdc	0.147268	3.89e-06	0.000990975	19.7187	1.35352	15.3598	1.03813	8.46308	2.76395	0.650567	1.14798	0.725432	0.980865	2.25779	0.557461
Spatc1	0.143864	0.000342024	0.0213191	0.45003	0.0769374	1.19435	0.0229025	0.652787	0.116846	0.0645404	0.0568839	0.00811548	0.0525587	0.105523	0.0289491
Mmp3	0.137004	2.26e-06	0.000685457	29.5955	18.3763	236.146	17.1444	17.8011	33.3628	5.40935	4.0062	5.79123	3.6403	16.3522	7.24048
Il1a	0.133176	4.32e-06	0.00104728	14.6763	0.857644	6.8313	0.624671	3.18253	1.64546	0.233439	0.367269	0.447516	0.412926	1.48079	0.343302
Il1rl1	0.129908	8.41e-10	1.04e-06	11.0852	5.24323	21.1918	3.6173	19.5537	10.6107	0.700684	3.23851	1.28728	0.546608	1.89151	0.746552
Osm	0.129596	1.85e-06	0.000591551	13.0832	1.24036	6.17353	0.433789	3.65178	1.87216	0.153516	0.342437	0.46114	0.555629	1.19688	0.344292
Prss28	0.119958	0.00123357	0.0480785	0.337217	0.114048	0.326906	0.0808322	0.0767985	0.231973	0	0.0267689	0.103114	0	0	0
Gm42031	0.119344	6.75e-05	0.00763727	7.47114	7.22786	0.257867	0.33921	0.414364	1.48338	0.235564	0.240718	0.824222	0.166811	0.1535	0.229697
Wfdc12	0.117483	4.37e-06	0.00104728	5.55907	1.68477	21.9149	1.00834	3.50434	2.56375	0.381367	0.571193	0.253875	0.27403	1.92561	0.402492
Mmp13	0.115363	3.58e-09	3.64e-06	29.1875	20.2942	180.399	15.3545	26.539	31.1375	2.06114	5.72795	6.78132	2.73561	8.28402	5.44751
Il6	0.115344	3.96e-06	0.000990975	5.56601	1.52931	14.9119	1.31513	1.20145	6.72579	0.370612	0.167511	0.250933	0.333732	1.94213	0.207794
Cemip	0.109562	8.87e-13	2.19e-09	7.67244	5.13561	28.9547	3.33966	16.43	10.58	0.782289	1.83162	1.00792	0.572008	1.67197	1.21854
Trem1	0.106719	1.02e-06	0.000362235	9.70925	0.58073	4.88465	0.262843	2.95349	1.45543	0.115379	0.322233	0.274041	0.221849	0.82677	0.134173
Mmp10	0.105859	9.47e-11	1.42e-07	45.1477	40.0288	175.168	26.6714	62.5396	57.8416	3.29223	15.4774	6.28627	2.02415	8.71566	2.83981
9830107B12Rik	0.103381	6.08e-05	0.00713875	0.351646	0.00697795	0.523196	0.0900107	0.111833	0.0463639	0.0204875	0.0372607	0.0147209	0.0029793	0.0199386	0.00328197
Ccr3	0.101118	1.02e-06	0.000362235	1.65049	0.0679296	4.50741	1.39862	0.426932	1.0424	0.118717	0.106958	0.250786	0.0435048	0.25233	0.0425995
Wfdc21	0.100672	0.000143091	0.0122307	6.21411	0.177062	4.62783	0.395303	0.58423	1.34452	0	0.145457	0.0466918	0.188995	0.556524	0.249834
Spink5	0.0951797	3.75e-06	0.000990975	0.216191	0.0187689	0.574796	0.037247	0.18048	0.135396	0.00314892	0.00616747	0.0237572	0.0160271	0.0171615	0.0317795
Csf3	0.0940727	3.93e-06	0.000990975	3.37217	0.488779	1.43629	0.0913755	0.360619	0.880824	0.0594233	0.0465546	0.0672485	0.0181469	0.340047	0.0333173
Dio2	0.0928735	1.8e-11	3.88e-08	3.4628	1.6172	11.8015	1.41871	4.62508	5.49169	0.218073	0.8741	0.3603	0.14713	0.55624	0.201885
Ptx3	0.091208	5.37e-05	0.00648911	1.84277	0.0807003	4.55939	0.0700658	0.836872	3.05443	0.0676969	0.0828694	0.0106405	0.0861394	0.449652	0.161313
Il11	0.0896851	1.31e-15	7.53e-12	11.295	4.51625	22.6618	3.18731	9.97971	8.94675	0.426311	1.18944	0.890054	0.335705	1.49047	0.568243
Il17a	0.0826582	6.26e-05	0.0071532	0.506583	0.082785	1.4862	0.115001	0.343396	0.157158	0.0694456	0	0	0.0141383	0.0756952	0.0311493
Cxcr2	0.0816514	2.12e-08	1.83e-05	5.08624	0.403275	14.2372	0.806459	3.7024	1.92571	0.187363	0.14271	0.209418	0.386748	0.737477	0.227609
Nlrp12	0.0794169	4.25e-07	0.000203943	0.493985	0.0487223	2.15414	0.0709059	0.49607	0.166489	0.0272477	0.050699	0.0205572	0.024963	0.070537	0.0427761
S100a9	0.0775834	5.48e-06	0.00126237	247.559	8.4731	205.567	6.71863	33.2074	55.0339	1.58296	5.3193	4.87858	6.47706	16.1546	3.61974
Retnlg	0.0756127	3.56e-06	0.000961104	85.7156	3.31641	53.2071	4.4931	12.2054	32.3872	0.93626	2.51487	3.56547	0.653526	4.92034	0.329962
Serpinb2	0.0747384	6.62e-07	0.000274897	3.33448	0.130473	0.606248	0.241662	0.623208	0.206406	0.0656696	0.0142912	0.1101	0.0148551	0.0397663	0.081821
Ngp	0.0718108	1.13e-05	0.00201813	1.63803	0.166996	0.458519	0.248554	0.0314867	0.808408	0.0700438	0.0274376	0	0.0142601	0.0763471	0.0157088
Olfm4	0.0688901	3.06e-05	0.00439809	0.536251	0.0354706	0.284682	0.0281567	0.0802549	0.0471358	0.0119021	0.0116557	0	0.0181734	0.0162164	0
S100a8	0.0672743	7.5e-06	0.00152941	333.502	9.15006	252.538	6.82166	23.7335	77.791	1.53514	4.34756	7.25176	6.0818	18.5418	4.0477
Il1f9	0.065605	9.15e-08	6.08e-05	8.41115	0.306068	5.14663	0.198571	3.46251	0.592209	0.0790002	0.232095	0.0745027	0.160835	0.34982	0.143954
Stfa2l1	0.0644032	6.98e-05	0.00777283	6.36363	0.0468315	5.29176	0.0929375	4.15009	1.55582	0	0.0384722	0.296391	0.239942	0.428208	0.0440529
Gm2663	0.0595759	1.13e-05	0.00201813	1.32359	0.467992	0.588352	0.0221127	1.19753	0.317296	0.112167	0.0366149	0.0235069	0.0190299	0	0
Ces1h	0.0588712	0.000141199	0.0121303	0.159823	0.0493339	0.166715	0.00979036	0.0651126	0.0842893	0	0.0081056	0	0.00842545	0.0112772	0
Fgb	0.0560453	0.000159949	0.0132773	0.184194	0.0227428	0.144103	0.03385	0.182244	0.0755555	0	0	0	0.00971026	0.0259938	0
Cxcl2	0.055715	1.97e-06	0.00061793	116.138	3.97432	20.1722	1.35004	35.3072	7.62975	0.525619	1.9266	1.90725	0.886656	3.53983	0.404164
Lrrc37a	0.0533748	0.000754815	0.0349263	0.00826182	0.00367236	0.0252079	0.00182196	0.0138483	0.00348578	0	0	0	0	0	0.00172724
Gm5483	0.0437413	3.52e-05	0.00495912	8.38651	0.280989	5.39067	0	0.927147	2.66713	0	0.230833	0.197594	0	0.214104	0.0440529
Mrgpra2b	0.0423331	0.000436721	0.0251966	2.12271	0	0.964269	0	0.746043	0.158897	0.0127662	0.0375059	0	0	0.0869692	0.0143155
Foxd4	0.040839	0.000359164	0.022029	0.0595217	0.0165358	0.445291	0.00820386	0.0935337	0.047087	0	0	0	0	0.0188996	0.00777736
Prok2	0.0406613	1.23e-05	0.00215192	2.13335	0.0256289	0.784884	0.0127152	0.132887	0.510861	0	0.0105271	0.0270337	0.0109425	0.0732312	0.0120541
Il19	0.0355034	2.76e-05	0.00404299	0.171205	0.034591	1.09588	0.0858076	0.179356	0.541753	0	0	0.0547306	0.014769	0	0
Cxcl3	0.03422	6.49e-06	0.0014004	27.1821	1.14273	7.70313	0.188979	3.3396	1.82586	0	0.250334	0.421877	0.0813163	0.478895	0.0358309

## Sheet: Table S4
Accession	Gene Name	Description	P-value	FC	DSS+PBS1	DSS+PBS2	DSS+PBS3	DSS+PBS4	DSS+PBS5	DSS+PBS6	DSS+mEVs1	DSS+mEVs2	DSS+mEVs3	DSS+mEVs4	DSS+mEVs5	DSS+mEVs6
Q08189	Tgm3	Protein-glutamine gamma-glutamyltransferase E OS=Mus musculus OX=10090 GN=Tgm3 PE=1 SV=2	0.0459601	3.33057	46.2	38	64.1	39	52.7	37.1	262.1	39.4	32.3	281.2	81.1	226.8
Q9D7S0	Lypd8	Ly6/PLAUR domain-containing protein 8 OS=Mus musculus OX=10090 GN=Lypd8 PE=1 SV=1	0.0441165	3.00634	50.1	61.5	19.2	124.6	22.4	21.7	121.9	338.6	107.4	125.3	156	51.2
P00329	Adh1	Alcohol dehydrogenase 1 OS=Mus musculus OX=10090 GN=Adh1 PE=1 SV=2	0.0346058	2.52113	59.3	57	62.6	59.1	66.1	36.7	199.4	59	56.1	233.5	82.6	228.6
O88343	Slc4a4	Electrogenic sodium bicarbonate cotransporter 1 OS=Mus musculus OX=10090 GN=Slc4a4 PE=1 SV=2	0.0117644	2.5057	61.9	65	42.7	92.6	34.2	45.9	242.6	85.8	131.3	194	70.9	133.1
Q9Z0L8	Ggh	Gamma-glutamyl hydrolase OS=Mus musculus OX=10090 GN=Ggh PE=1 SV=2	0.0429555	2.22348	68.6	52.9	73.8	54.1	73	49.9	223.8	61.8	51.2	190.2	87.7	213.1
Q9Z1W8	Atp12a	Potassium-transporting ATPase alpha chain 2 OS=Mus musculus OX=10090 GN=Atp12a PE=1 SV=3	0.042271	2.18667	61.2	63.2	87.5	53.1	58.3	53.3	164.1	65.1	55.9	264.9	113.5	160
P21550	Eno3	Beta-enolase OS=Mus musculus OX=10090 GN=Eno3 PE=1 SV=3	0.0425772	2.17655	64.9	57.1	72.9	61.2	59	62.7	218.3	59.2	56.3	216.9	86.8	184.8
P15947	Klk1	Kallikrein-1 OS=Mus musculus OX=10090 GN=Klk1 PE=1 SV=3	0.0159835	2.12337	55.9	67.6	54.1	91.2	55.2	60.2	235.5	111.1	115.5	107	71.3	175.4
Q9WVC8	Slc26a3	Chloride anion exchanger OS=Mus musculus OX=10090 GN=Slc26a3 PE=1 SV=1	0.0178954	2.01861	80.8	87.5	50.5	80.1	54.7	44	198.8	82.6	69.3	177.9	102.5	171.5
Q6XQH0	Gal3st2	Galactose-3-O-sulfotransferase 2 OS=Mus musculus OX=10090 GN=Gal3st2 PE=2 SV=1	0.0213547	1.97718	72.3	61.2	83	74.6	58.8	53.2	149.1	66.1	62	193.5	135.6	190.7
Q64516	Gk	Glycerol kinase OS=Mus musculus OX=10090 GN=Gk PE=1 SV=2	0.0474792	1.78963	67.4	66.6	97.8	63.7	67.2	67.5	169.1	69.6	60.9	193	94.1	183.2
Q8K0J2	B3gnt7	UDP-GlcNAc:betaGal beta-1,3-N-acetylglucosaminyltransferase 7 OS=Mus musculus OX=10090 GN=B3gnt7 PE=2 SV=2	0.02266	1.77008	70.7	75.3	75.5	81.1	73.9	56.7	163.6	80.1	72.9	178.2	95.9	176.1
Q8JZQ5	Aoc1	Amiloride-sensitive amine oxidase [copper-containing] OS=Mus musculus OX=10090 GN=Aoc1 PE=2 SV=1	0.015323	1.75735	62	110.1	30.6	85	56.4	91.1	135.5	142.8	149.1	122.8	57.4	157.2
P30275	Ckmt1	Creatine kinase U-type, mitochondrial OS=Mus musculus OX=10090 GN=Ckmt1 PE=1 SV=1	0.038409	1.74138	66.2	68.3	87.5	71.7	74.4	69.6	166.7	75.8	71.7	187.4	84.3	176.3
Q8R0Y6	Aldh1l1	Cytosolic 10-formyltetrahydrofolate dehydrogenase OS=Mus musculus OX=10090 GN=Aldh1l1 PE=1 SV=1	0.0235617	1.73224	68.7	70	78.8	82.1	73.9	65.7	173.7	78	83.2	168.7	85.8	171.4
Q3UW68	Capn13	Calpain-13 OS=Mus musculus OX=10090 GN=Capn13 PE=2 SV=1	0.0230268	1.68577	76.4	68.7	96.8	73.5	86	45.4	157.3	70.4	82.1	180	117.8	145.6
Q3UNX5	Acsm3	Acyl-coenzyme A synthetase ACSM3, mitochondrial OS=Mus musculus OX=10090 GN=Acsm3 PE=1 SV=2	0.0084847	1.64842	78.5	79.9	68.2	84.6	76.6	65.3	141.2	90.7	94.5	165.9	92.5	162.1
Q60604	Scin	Adseverin OS=Mus musculus OX=10090 GN=Scin PE=1 SV=3	0.00399793	1.64295	73.2	80.5	70.9	89.8	76.3	63.3	129.3	84.3	97.8	167	119.5	148
P00920	Ca2	Carbonic anhydrase 2 OS=Mus musculus OX=10090 GN=Ca2 PE=1 SV=4	0.00458884	1.60665	80	84.4	64.6	91.4	69.1	70.9	141.6	106.6	110.8	155.4	78.2	147.1
Q8K2I3	Fmo2	Dimethylaniline monooxygenase [N-oxide-forming] 2 OS=Mus musculus OX=10090 GN=Fmo2 PE=1 SV=3	0.0430921	1.5718	69.6	75.5	77.9	93	79	71.6	143.2	71.8	87.4	159.2	87	184.8
P17563	Selenbp1	Methanethiol oxidase OS=Mus musculus OX=10090 GN=Selenbp1 PE=1 SV=2	0.00977082	1.53882	68.3	77.7	61.7	111.1	74.3	79.6	141.2	100.8	123.1	148.9	76.2	137.2
Q9D7Z6	Clca1	Calcium-activated chloride channel regulator 1 OS=Mus musculus OX=10090 GN=Clca1 PE=1 SV=2	0.0244518	1.51467	108.6	64.1	67.8	75.2	115.9	45.6	105	80.1	123.6	153.1	143.1	117.9
P70208	Plxna3	Plexin-A3 OS=Mus musculus OX=10090 GN=Plxna3 PE=1 SV=2	0.0211861	1.49688	91.9	74.3	89	65.5	102.7	57.2	123.8	88.6	78.3	160.7	140.6	127.4
Q91V92	Acly	ATP-citrate synthase OS=Mus musculus OX=10090 GN=Acly PE=1 SV=1	0.0112179	1.48067	78.4	87.3	77	91.7	83.4	65.9	134.4	93.2	95.9	151.1	90.8	150.8
P47738	Aldh2	Aldehyde dehydrogenase, mitochondrial OS=Mus musculus OX=10090 GN=Aldh2 PE=1 SV=1	0.0179948	1.46487	77.6	82.6	78.8	89.7	80	78.1	139.8	89	93.5	141.8	87.9	161.1
P61922	Abat	4-aminobutyrate aminotransferase, mitochondrial OS=Mus musculus OX=10090 GN=Abat PE=1 SV=1	0.0107387	1.46144	81	91	75.6	85.2	79.5	75.3	134	90.8	91.9	146.5	96.8	152.6
Q62273	Slc26a2	Sulfate transporter OS=Mus musculus OX=10090 GN=Slc26a2 PE=1 SV=1	0.00765781	1.44121	89.3	98.5	51.8	112.6	65.3	74.1	131.3	102.9	110.2	129.2	102.7	132.2
Q812G0	Mgat4a	Alpha-1,3-mannosyl-glycoprotein 4-beta-N-acetylglucosaminyltransferase A OS=Mus musculus OX=10090 GN=Mgat4a PE=2 SV=1	0.00373148	1.43833	76.7	95.9	76.4	88.4	77.9	76.8	134.1	102.9	101.2	141.6	91.1	136.9
Q9CXN7	Pbld2	Phenazine biosynthesis-like domain-containing protein 2 OS=Mus musculus OX=10090 GN=Pbld2 PE=1 SV=1	0.0314101	1.42453	65.3	87.9	64	111.8	72.8	93.1	168.1	100.6	112.6	92.5	97.6	133.6
Q62313	Tgoln1	Trans-Golgi network integral membrane protein 1 OS=Mus musculus OX=10090 GN=Tgoln1 PE=1 SV=1	0.0252038	1.39445	94	96.5	82.5	98.8	60.8	68.6	151.1	90.7	94.4	147.1	104.5	111.1
P20352	F3	Tissue factor OS=Mus musculus OX=10090 GN=F3 PE=1 SV=2	0.00891021	1.39091	91	89.9	86.3	97.7	72.9	64.1	117.7	93.3	88.9	142.8	124.4	131
Q8K0B2	Lmbrd1	Lysosomal cobalamin transport escort protein LMBD1 OS=Mus musculus OX=10090 GN=Lmbrd1 PE=1 SV=1	0.00733868	1.37839	97.5	90.1	60.2	97.1	81.9	77.7	135.5	100.8	110	93.4	139.3	116.4
Q6IFX2	Krt42	Keratin, type I cytoskeletal 42 OS=Mus musculus OX=10090 GN=Krt42 PE=1 SV=1	0.0148272	1.36554	86.5	85.9	69.7	100.1	78.2	86.8	105	107.1	98.5	115.2	162.5	104.3
Q8BM96	Adgrg7	Adhesion G-protein coupled receptor G7 OS=Mus musculus OX=10090 GN=Adgrg7 PE=1 SV=2	0.0130295	1.36147	89.1	98.2	62	115.2	68.4	75.3	139.2	109.7	126.4	111.1	107	98.5
Q60759	Gcdh	Glutaryl-CoA dehydrogenase, mitochondrial OS=Mus musculus OX=10090 GN=Gcdh PE=1 SV=2	0.00405091	1.35783	78.9	92.2	72.9	99.4	78.6	86.9	136.8	111.1	111.2	108.1	90.1	133.7
Q3UGY8	Arfgef3	Brefeldin A-inhibited guanine nucleotide-exchange protein 3 OS=Mus musculus OX=10090 GN=Arfgef3 PE=1 SV=1	0.0201107	1.35486	82.6	114.7	88	94.2	57.7	72.3	114.6	126.1	139.3	120.2	103.7	86.4
O88533	Ddc	Aromatic-L-amino-acid decarboxylase OS=Mus musculus OX=10090 GN=Ddc PE=1 SV=1	0.017625	1.34244	84.1	84.8	89.5	95.2	87.5	71.1	132.9	91.4	85.6	134.1	103.6	140
Q9D819	Ppa1	Inorganic pyrophosphatase OS=Mus musculus OX=10090 GN=Ppa1 PE=1 SV=1	0.0199613	1.33645	84.1	82.9	89.5	90.3	89.3	77.5	125.1	96.4	93.3	143.3	87.6	140.7
P70694	Akr1c6	Estradiol 17 beta-dehydrogenase 5 OS=Mus musculus OX=10090 GN=Akr1c6 PE=1 SV=1	0.0112532	1.33489	80.4	90.8	80.9	95.8	77.3	88.7	109.4	98.3	106.3	141.1	90.5	140.4
Q9D939	Sult1c2	Sulfotransferase 1C2 OS=Mus musculus OX=10090 GN=Sult1c2 PE=1 SV=1	0.0486421	1.32693	70.6	101.3	69.6	112.8	64.5	96.9	116.6	107.4	122.1	118.1	74.7	145.4
Q91WD0	Gpr108	Protein GPR108 OS=Mus musculus OX=10090 GN=Gpr108 PE=1 SV=1	0.0312249	1.32648	90.4	111.1	72.7	111.9	66.6	63.1	141.7	103.5	121.8	108.7	93.9	114.6
Q99J77	Nans	Sialic acid synthase OS=Mus musculus OX=10090 GN=Nans PE=1 SV=1	0.000850783	1.32089	83.8	93	78.6	95.4	88.7	77.5	121.5	109.2	106.3	132.3	97.1	116.5
Q9DD03	Rab13	Ras-related protein Rab-13 OS=Mus musculus OX=10090 GN=Rab13 PE=1 SV=1	0.00697394	1.3173	81	94.3	83.1	88.3	84.3	86.8	117.7	146.3	103.9	91.4	102.1	120.7
P97805	Fam3d	Protein FAM3D OS=Mus musculus OX=10090 GN=Fam3d PE=2 SV=2	0.0151916	1.3166	70.2	89.8	76.4	109.6	82.4	89.6	101.8	121.9	132.4	127	83	115.9
Q91Y74	St3gal4	CMP-N-acetylneuraminate-beta-galactosamide-alpha-2,3-sialyltransferase 4 OS=Mus musculus OX=10090 GN=St3gal4 PE=1 SV=1	0.00419351	1.31622	81.1	87.2	82	102.6	77.9	87.2	102.3	122	114.5	140	95.5	107.5
Q80W21	Gstm7	Glutathione S-transferase Mu 7 OS=Mus musculus OX=10090 GN=Gstm7 PE=1 SV=1	0.00529911	1.3159	79.3	103.9	84.5	93.2	80.8	76.5	135.9	95.9	102	120	102.8	125.3
Q8K157	Galm	Galactose mutarotase OS=Mus musculus OX=10090 GN=Galm PE=1 SV=1	0.00524696	1.31495	84.8	83.5	68	104	78.1	100.1	116.6	101.7	119.8	124.8	93.7	125.2
Q9QXG4	Acss2	Acetyl-coenzyme A synthetase, cytoplasmic OS=Mus musculus OX=10090 GN=Acss2 PE=1 SV=2	0.00555865	1.30478	82.1	95.8	75.1	100.3	81.9	85.5	114.8	107.5	107.5	129.4	88.9	131.3
P14094	Atp1b1	Sodium/potassium-transporting ATPase subunit beta-1 OS=Mus musculus OX=10090 GN=Atp1b1 PE=1 SV=1	0.0092275	1.3039	85.9	93.7	70.4	105.6	71.7	93.6	110.2	104.8	114.1	138.1	94.4	117.6
Q9NYQ2	Hao2	Hydroxyacid oxidase 2 OS=Mus musculus OX=10090 GN=Hao2 PE=1 SV=1	0.00986076	1.30351	89.4	99.3	63.6	109.7	89.2	69.7	124.5	115	117.6	117.3	94.1	110.5
P05063	Aldoc	Fructose-bisphosphate aldolase C OS=Mus musculus OX=10090 GN=Aldoc PE=1 SV=4	0.0327178	1.30086	78	95.9	79.8	101.7	82.7	83.4	153.9	97.6	95.3	103	97.6	131
Q69ZF7	Cnnm4	Metal transporter CNNM4 OS=Mus musculus OX=10090 GN=Cnnm4 PE=1 SV=2	0.00491356	1.29202	87.1	95.7	79.1	96.7	86.5	78.5	119.8	102.8	101.3	138	96.6	118
Q64133	Maoa	Amine oxidase [flavin-containing] A OS=Mus musculus OX=10090 GN=Maoa PE=1 SV=3	0.016661	1.29032	94.6	96.5	57.4	106.3	81	88.1	115.7	114.9	118.4	124.1	86	116.9
Q9DCS3	Mecr	Enoyl-[acyl-carrier-protein] reductase, mitochondrial OS=Mus musculus OX=10090 GN=Mecr PE=1 SV=2	0.0197032	1.28335	81.6	91.8	76.7	92.2	87.3	95.9	136.6	100	103.1	115	84.4	135.3
Q9WTL2	Rab25	Ras-related protein Rab-25 OS=Mus musculus OX=10090 GN=Rab25 PE=1 SV=2	0.0229418	1.28224	83.8	91.2	70.9	97	89.1	93.8	111.8	114.4	119.7	129.3	72.7	126.3
O88329	Myo1a	Unconventional myosin-Ia OS=Mus musculus OX=10090 GN=Myo1a PE=2 SV=2	0.00937788	1.28069	85.1	99.3	71.8	102.7	85.1	82.2	101.1	119.5	113.1	127.7	88.6	123.9
P51658	Hsd17b2	Estradiol 17-beta-dehydrogenase 2 OS=Mus musculus OX=10090 GN=Hsd17b2 PE=1 SV=2	0.00939259	1.27853	83.1	80.3	70	105.3	81.8	106.2	114.7	96.6	112.5	131.9	106.8	110.9
P47856	Gfpt1	Glutamine--fructose-6-phosphate aminotransferase [isomerizing] 1 OS=Mus musculus OX=10090 GN=Gfpt1 PE=1 SV=3	0.00501515	1.27766	82.9	97.7	76.3	109.2	86.8	74	100.9	115.5	117	127.8	104.2	107.8
Q8R0W0	Eppk1	Epiplakin OS=Mus musculus OX=10090 GN=Eppk1 PE=1 SV=2	0.00478639	1.27383	92	92.9	75.9	104.2	85.1	77.6	117.9	105.2	105.6	134.9	102.5	106.1
Q80W22	Thnsl2	Threonine synthase-like 2 OS=Mus musculus OX=10090 GN=Thnsl2 PE=1 SV=1	0.0130365	1.27316	90.2	91.7	86.3	90.8	85.3	83.6	133.3	100	88.9	117.5	98.1	134.3
Q9QWG7	Sult1b1	Sulfotransferase family cytosolic 1B member 1 OS=Mus musculus OX=10090 GN=Sult1b1 PE=1 SV=2	0.00920753	1.27077	79.1	84.6	84.7	98.4	85.2	96.5	113.8	104.5	114.1	136.7	86.2	116.3
Q8R1F6	Hid1	Protein HID1 OS=Mus musculus OX=10090 GN=Hid1 PE=1 SV=1	0.0129275	1.26501	79.5	104.2	78.3	102.8	81	84	116.3	108.5	117.1	120.7	83.5	124.1
P11679	Krt8	Keratin, type II cytoskeletal 8 OS=Mus musculus OX=10090 GN=Krt8 PE=1 SV=4	0.0037293	1.26197	86.6	93.4	67.7	105.5	89.5	87.9	116.6	111.1	110.9	125.6	100.6	104.8
Q8BJ64	Chdh	Choline dehydrogenase, mitochondrial OS=Mus musculus OX=10090 GN=Chdh PE=1 SV=1	0.0253152	1.25141	78.9	97.9	70.1	113.7	82	90.4	112	118.7	123.7	112	84.2	116.4
P50247	Ahcy	Adenosylhomocysteinase OS=Mus musculus OX=10090 GN=Ahcy PE=1 SV=3	0.0316659	1.25117	93.6	92.6	71.3	98.8	87.4	89.4	147.2	106.8	111.6	97.3	90.3	113.8
A2ACP1	Ttc39a	Tetratricopeptide repeat protein 39A OS=Mus musculus OX=10090 GN=Ttc39a PE=2 SV=1	0.0082997	1.25056	81.5	108.8	74.7	99	95.3	73.9	102.5	121.2	113.2	112.2	99.6	118.1
Q99JF5	Mvd	Diphosphomevalonate decarboxylase OS=Mus musculus OX=10090 GN=Mvd PE=1 SV=2	0.0108451	1.25056	82.9	87.3	83.1	98.6	91.4	89.9	142.1	112.5	107.4	106.8	93.3	104.7
Q9Z1T1	Ap3b1	AP-3 complex subunit beta-1 OS=Mus musculus OX=10090 GN=Ap3b1 PE=1 SV=2	0.0474043	1.24827	116.1	72.3	77.5	108.3	86.6	72.9	119	102.8	89.4	120.7	129.7	104.6
Q80TE7	Lrrc7	Leucine-rich repeat-containing protein 7 OS=Mus musculus OX=10090 GN=Lrrc7 PE=1 SV=2	0.00563021	1.2415	74.7	91.6	78.4	107.7	83.9	99.1	94.8	111.7	117.2	115.8	112.1	113.1
Q9DBE0	Csad	Cysteine sulfinic acid decarboxylase OS=Mus musculus OX=10090 GN=Csad PE=1 SV=1	0.0471669	1.2415	92.1	98.3	91.2	97	81.1	75.7	122.8	88.7	89.6	117.1	102.2	144.3
P19001	Krt19	Keratin, type I cytoskeletal 19 OS=Mus musculus OX=10090 GN=Krt19 PE=1 SV=1	0.00290749	1.2409	86.9	92.9	72.7	103.8	87.4	91.8	113.9	108.3	108.5	124.6	97.4	111.8
O35400	Sult2b1	Sulfotransferase 2B1 OS=Mus musculus OX=10090 GN=Sult2b1 PE=1 SV=2	0.0177852	1.23987	73.1	79.6	88.4	110.6	79.2	104.8	115.4	111.7	118.7	122.7	97.2	98.5
Q8R0K2	Trim31	E3 ubiquitin-protein ligase TRIM31 OS=Mus musculus OX=10090 GN=Trim31 PE=1 SV=1	0.0156276	1.23904	81.7	85.5	94.6	97.1	94.1	82.9	121.7	98.4	92.1	137.9	108.7	105.2
Q3U0B3	Dhrs11	Dehydrogenase/reductase SDR family member 11 OS=Mus musculus OX=10090 GN=Dhrs11 PE=1 SV=1	0.0276544	1.23528	82.8	88.6	73.2	116.9	80.6	94.7	96.6	122.2	126.7	116.1	97.4	104.1
Q9Z2H5	Epb41l1	Band 4.1-like protein 1 OS=Mus musculus OX=10090 GN=Epb41l1 PE=1 SV=2	0.00470937	1.23358	86.5	96.8	78.5	104.7	82.8	88	121.1	103.7	110.9	121.6	94.4	111.1
Q60767	Ly75	Lymphocyte antigen 75 OS=Mus musculus OX=10090 GN=Ly75 PE=1 SV=2	0.0229891	1.23233	96.6	97.5	84.2	100.1	81.7	77.5	99.4	104.4	110.8	141.4	95.3	111.2
Q91VS8	Farp2	FERM, ARHGEF and pleckstrin domain-containing protein 2 OS=Mus musculus OX=10090 GN=Farp2 PE=1 SV=2	0.0191484	1.23214	93.2	112.2	73.5	101.8	69.2	87.7	124	103.5	110	108	102.5	114.4
Q60967	Papss1	Bifunctional 3'-phosphoadenosine 5'-phosphosulfate synthase 1 OS=Mus musculus OX=10090 GN=Papss1 PE=1 SV=1	0.0168593	1.23173	82.9	96.7	73.8	110.5	88.4	85.4	114.6	118.5	122.1	115.3	88.4	103.4
Q9JKA5	Gpa33	Cell surface A33 antigen OS=Mus musculus OX=10090 GN=Gpa33 PE=2 SV=2	0.00628777	1.22883	78.9	90.5	88.6	93.9	87.4	99.1	112.1	107.1	106.2	132.4	92.5	111.3
Q3UNZ8	Cryzl2	Quinone oxidoreductase-like protein 2 OS=Mus musculus OX=10090 GN=Cryzl2 PE=1 SV=1	0.0169855	1.22823	87.8	98.4	82	88.2	83.3	98.8	99.4	100.1	119.8	114.4	92.4	135.3
Q9ESE1	Lrba	Lipopolysaccharide-responsive and beige-like anchor protein OS=Mus musculus OX=10090 GN=Lrba PE=1 SV=1	0.00512294	1.22635	93.4	99.4	71.1	103	91.1	81	116.5	109.5	109.3	117.9	97.3	110.5
P53395	Dbt	Lipoamide acyltransferase component of branched-chain alpha-keto acid dehydrogenase complex, mitochondrial OS=Mus musculus OX=10090 GN=Dbt PE=1 SV=2	0.0459873	1.22612	87.1	90.3	81.1	96.5	94.8	89.3	143.4	102	106.8	96.7	85.6	126.5
Q8VDN2	Atp1a1	Sodium/potassium-transporting ATPase subunit alpha-1 OS=Mus musculus OX=10090 GN=Atp1a1 PE=1 SV=1	0.00523437	1.22575	93.2	99.1	74.2	103.5	89.3	79.8	103.9	108.1	108.3	124.7	101.6	114.2
Q5JCS9	B3gnt3	N-acetyllactosaminide beta-1,3-N-acetylglucosaminyltransferase 3 OS=Mus musculus OX=10090 GN=B3gnt3 PE=2 SV=1	0.0275962	1.22428	100.6	101.2	82.8	95	75.8	84.1	106.4	97.1	95.8	131.3	110.5	119.4
Q62470	Itga3	Integrin alpha-3 OS=Mus musculus OX=10090 GN=Itga3 PE=1 SV=1	0.0164775	1.22428	87.2	92.8	82.9	114.5	79.5	82.6	93.8	116.5	121.3	129.2	100	99.7
Q570Y9	Deptor	DEP domain-containing mTOR-interacting protein OS=Mus musculus OX=10090 GN=Deptor PE=1 SV=2	0.0239416	1.22121	90.9	101.5	74.4	97.3	81.2	94.9	121.5	104.8	114	102.9	86.8	129.7
Q99MR8	Mccc1	Methylcrotonoyl-CoA carboxylase subunit alpha, mitochondrial OS=Mus musculus OX=10090 GN=Mccc1 PE=1 SV=2	0.0259282	1.22117	82.5	97.6	77.7	104.4	86.3	91.8	130.6	105	109.1	103.4	86.8	124.9
Q91VA1	Slc44a4	Choline transporter-like protein 4 OS=Mus musculus OX=10090 GN=Slc44a4 PE=1 SV=1	0.0125384	1.22054	89.7	86.9	71.6	103.4	85.6	103.3	98.3	104.2	129.2	111.8	110.4	105.8
A2ALK8	Ptpn3	Tyrosine-protein phosphatase non-receptor type 3 OS=Mus musculus OX=10090 GN=Ptpn3 PE=1 SV=1	0.0165484	1.21998	92.4	97.3	93.5	93.2	89	75.1	92.8	133.8	102.7	121.5	106.4	102.2
Q9JM95	St6galnac6	Alpha-N-acetylgalactosaminide alpha-2,6-sialyltransferase 6 OS=Mus musculus OX=10090 GN=St6galnac6 PE=1 SV=1	0.00972822	1.2198	88.5	97.3	75	107.7	94.3	77.7	95.8	109.7	114.2	122.8	110.3	106.5
Q8BG60	Txnip	Thioredoxin-interacting protein OS=Mus musculus OX=10090 GN=Txnip PE=1 SV=1	0.000310269	1.21689	93.7	93.6	84.6	98.4	86.7	84.3	113.7	98.9	110.3	118.1	105.5	112.2
Q922Q1	Mtarc2	Mitochondrial amidoxime reducing component 2 OS=Mus musculus OX=10090 GN=Mtarc2 PE=1 SV=1	0.0389691	1.21689	85.7	95.7	79.6	105.6	80.9	93.8	119.9	99	101	117.1	86.5	135.2
Q9D3N8	Grtp1	Growth hormone-regulated TBC protein 1 OS=Mus musculus OX=10090 GN=Grtp1 PE=1 SV=1	0.0104878	1.21629	86.9	79.7	96.7	98.3	82	97.8	112.2	101.2	109.4	132.5	107.7	95.5
Q8VIB3	St3gal6	Type 2 lactosamine alpha-2,3-sialyltransferase OS=Mus musculus OX=10090 GN=St3gal6 PE=2 SV=3	0.0311161	1.21543	75.4	103.2	96.9	97.9	102	66.3	99.4	94.9	112.1	115.1	111.7	125.2
Q99J23	Ghdc	GH3 domain-containing protein OS=Mus musculus OX=10090 GN=Ghdc PE=2 SV=2	0.00581981	1.21421	93.4	103	68.7	95.6	97.3	84	102.5	111.3	112.6	117.1	102.9	111.7
A6H584	Col6a5	Collagen alpha-5(VI) chain OS=Mus musculus OX=10090 GN=Col6a5 PE=1 SV=4	0.0110871	1.21417	93.4	93.1	81	102.4	89.2	83	128.4	101.9	107.1	96.4	101	123.4
P70124	Serpinb5	Serpin B5 OS=Mus musculus OX=10090 GN=Serpinb5 PE=1 SV=1	0.000460456	1.21302	89.5	89	83.5	95.6	95	89.6	109	114.5	111.3	117.6	94.3	111
Q99JW2	Acy1	Aminoacylase-1 OS=Mus musculus OX=10090 GN=Acy1 PE=1 SV=1	0.00672068	1.2128	85.8	85.3	86.5	95.8	84.4	104.5	121.5	103.5	105.4	115.2	92.3	119.8
Q8K3G9	Appl2	DCC-interacting protein 13-beta OS=Mus musculus OX=10090 GN=Appl2 PE=1 SV=1	0.016286	1.21117	82.7	104.6	75.9	108.4	85.3	85.8	122	114.5	115.1	104.3	94.4	107
Q99MN9	Pccb	Propionyl-CoA carboxylase beta chain, mitochondrial OS=Mus musculus OX=10090 GN=Pccb PE=1 SV=2	0.0412641	1.21076	87.3	99.5	70.8	111.4	81.2	92.6	122.3	102.4	116.3	101.4	89.4	125.4
P26040	Ezr	Ezrin OS=Mus musculus OX=10090 GN=Ezr PE=1 SV=3	0.00538944	1.20994	94.5	81.3	88.3	95.1	93.9	89.9	118.6	95.6	99.5	126.8	103.3	113.2
Q8K419	Lgals4	Galectin-4 OS=Mus musculus OX=10090 GN=Lgals4 PE=1 SV=2	0.0171316	1.20976	82.5	95.5	74.5	107.1	88	95.4	101.5	117.3	116.2	120.6	90	111.3
Q99KP3	Cryl1	Lambda-crystallin homolog OS=Mus musculus OX=10090 GN=Cryl1 PE=1 SV=3	0.0189618	1.20872	82.8	92.2	78.4	104.1	81.3	104.5	110.2	102.6	123	113.8	89.8	117.3
P18572	Bsg	Basigin OS=Mus musculus OX=10090 GN=Bsg PE=1 SV=2	0.0331142	1.20773	95.6	99.6	76.7	104.5	73.8	93.3	118.6	102.5	108.4	118	85.7	123.2
Q64430	Atp7a	Copper-transporting ATPase 1 OS=Mus musculus OX=10090 GN=Atp7a PE=1 SV=3	0.0213662	1.20629	86.6	83	82.8	89.9	100	101.6	129.2	125	91.9	103.8	105.9	100.3
Q9D7B6	Acad8	Isobutyryl-CoA dehydrogenase, mitochondrial OS=Mus musculus OX=10090 GN=Acad8 PE=1 SV=2	0.0136987	1.2061	85.1	98.8	76.6	105.4	86.5	91.5	118	105.1	113.2	109.4	89.3	121
Q9CRY7	Gdpd1	Lysophospholipase D GDPD1 OS=Mus musculus OX=10090 GN=Gdpd1 PE=1 SV=1	0.0236175	1.20286	82.1	98.8	81.3	105	74.4	103.1	108.7	105.8	114.7	116.1	89.9	120
Q8K214	Scmh1	Polycomb protein SCMH1 OS=Mus musculus OX=10090 GN=Scmh1 PE=1 SV=1	0.0278867	1.20206	85.2	89.5	83.3	94.8	104.5	87.6	95.1	104	111.6	132.4	120.7	91.2
Q91ZA3	Pcca	Propionyl-CoA carboxylase alpha chain, mitochondrial OS=Mus musculus OX=10090 GN=Pcca PE=1 SV=2	0.0368383	1.20059	90.3	101.5	76.1	106.2	88.3	83	130.9	98	109.3	106.7	90	119.9
Q9Z1R4	D17h6s53e	Uncharacterized protein C6orf47 homolog OS=Mus musculus OX=10090 GN=D17h6s53e PE=1 SV=1	0.00672699	0.833028	94	102.9	114.8	109.3	119.4	114.2	82.3	103.2	99.7	93.6	82.5	84
Q91XV3	Basp1	Brain acid soluble protein 1 OS=Mus musculus OX=10090 GN=Basp1 PE=1 SV=3	0.0205059	0.832494	99.9	97.3	133.5	96.9	111.9	115.4	78.1	91.7	102.8	92.4	89.2	91
Q8K482	Emilin2	EMILIN-2 OS=Mus musculus OX=10090 GN=Emilin2 PE=1 SV=1	0.0223109	0.832061	111	91	127.7	95.8	116.9	112.6	105.2	93.7	79.8	84.3	97.2	84.8
P62838	Ube2d2	Ubiquitin-conjugating enzyme E2 D2 OS=Mus musculus OX=10090 GN=Ube2d2 PE=1 SV=1	0.0124391	0.831781	109	102.8	133.5	92.3	103.5	114	95.4	93.2	95.1	85.8	91.7	83.7
P43276	H1-5	Histone H1.5 OS=Mus musculus OX=10090 GN=H1-5 PE=1 SV=2	0.0481548	0.831502	99.2	91.8	123.7	94.9	111	134.6	90.5	103.3	90.9	98.3	72.8	89
Q9CQF3	Nudt21	Cleavage and polyadenylation specificity factor subunit 5 OS=Mus musculus OX=10090 GN=Nudt21 PE=1 SV=1	0.034934	0.830943	92.3	101.1	125.8	106.9	104.9	124.4	90	94.1	98.5	91.1	66.6	104.3
Q9QY93	Dctpp1	dCTP pyrophosphatase 1 OS=Mus musculus OX=10090 GN=Dctpp1 PE=1 SV=1	0.0221143	0.830384	97.7	104.6	105.6	93	123.3	131.4	85.5	103.1	95.4	88.4	81.8	90.2
Q9JJR8	Tmem9b	Transmembrane protein 9B OS=Mus musculus OX=10090 GN=Tmem9b PE=1 SV=1	0.00179426	0.830232	118.1	110.8	104.6	98.1	104.3	119.7	94.5	101	85.3	92	82.5	89
O55091	Impact	Protein IMPACT OS=Mus musculus OX=10090 GN=Impact PE=1 SV=2	0.000950766	0.829826	110.1	108.1	117.7	95.3	112.8	111.8	84.2	91.6	87.5	84.7	98.5	97.7
Q8C052	Map1s	Microtubule-associated protein 1S OS=Mus musculus OX=10090 GN=Map1s PE=1 SV=2	0.00822237	0.829016	91.6	112.6	123.7	98.2	114.7	115.4	81.3	99.4	93.4	91.8	95.1	83
Q80WC7	Agfg2	Arf-GAP domain and FG repeat-containing protein 2 OS=Mus musculus OX=10090 GN=Agfg2 PE=1 SV=1	0.0207531	0.828989	98.4	105.9	113.8	97.8	123	117.2	79.8	101.3	111.3	83.5	78.3	89.7
Q6P5G6	Ubxn7	UBX domain-containing protein 7 OS=Mus musculus OX=10090 GN=Ubxn7 PE=1 SV=2	0.00162238	0.82828	104.5	104.7	113.1	110.5	100	123.5	79.5	99.3	93.1	88.4	88.6	94.7
Q8WTY4	Ciapin1	Anamorsin OS=Mus musculus OX=10090 GN=Ciapin1 PE=1 SV=1	0.044699	0.827875	106.5	92.3	114.9	94	112.8	136	86.2	103.3	105.8	89.5	85.2	73.5
Q91VW3	Sh3bgrl3	SH3 domain-binding glutamic acid-rich-like protein 3 OS=Mus musculus OX=10090 GN=Sh3bgrl3 PE=1 SV=1	0.0439749	0.826762	102.4	94.3	137.7	93.7	114.3	114.5	80.7	97.7	89.9	104.2	73.7	96.9
Q6ZQH8	Nup188	Nucleoporin NUP188 OS=Mus musculus OX=10090 GN=Nup188 PE=1 SV=2	0.0487995	0.82454	88.3	128.2	88.9	101.1	129.6	121.6	77.7	97.5	101.7	85.7	89.4	90.3
Q61576	Fkbp10	Peptidyl-prolyl cis-trans isomerase FKBP10 OS=Mus musculus OX=10090 GN=Fkbp10 PE=1 SV=2	0.0350356	0.824236	128	102.1	123.1	85.8	106.2	112.5	83.8	95.6	84.7	85.6	112.3	80.1
Q7TQH0	Atxn2l	Ataxin-2-like protein OS=Mus musculus OX=10090 GN=Atxn2l PE=1 SV=1	0.040011	0.824137	93.4	103.9	119.2	91.4	114.1	135.9	89.8	99.1	105.4	86.7	86.4	74.8
Q9DB26	Phyhd1	Phytanoyl-CoA dioxygenase domain-containing protein 1 OS=Mus musculus OX=10090 GN=Phyhd1 PE=1 SV=2	0.0161641	0.823029	109.1	120.5	123.2	109	109.4	87.1	74.3	94.2	85.2	87.3	96.2	104.6
P25785	Timp2	Metalloproteinase inhibitor 2 OS=Mus musculus OX=10090 GN=Timp2 PE=1 SV=2	0.037689	0.822627	114.6	110.6	134.9	98	100.1	100.3	70.7	90.9	88	80	108.7	103.4
P52623	Uck1	Uridine-cytidine kinase 1 OS=Mus musculus OX=10090 GN=Uck1 PE=1 SV=2	0.0107709	0.822475	98.1	133.1	107.4	102	109.8	108.1	90.3	101.9	98.5	90.5	77.9	82.5
Q9CYI4	Luc7l	Putative RNA-binding protein Luc7-like 1 OS=Mus musculus OX=10090 GN=Luc7l PE=1 SV=2	0.0246898	0.821342	106.3	90.1	128.2	91.6	122.8	119.8	82.7	99	101	84.5	89.4	84.5
Q9CWK3	Cd2bp2	CD2 antigen cytoplasmic tail-binding protein 2 OS=Mus musculus OX=10090 GN=Cd2bp2 PE=1 SV=1	0.0285535	0.821065	108.4	92.2	123.3	94.1	106.5	134.4	83.9	88.8	106.1	81.2	95	86
P59999	Arpc4	Actin-related protein 2/3 complex subunit 4 OS=Mus musculus OX=10090 GN=Arpc4 PE=1 SV=3	0.0362526	0.820388	100.1	111.5	126.9	96	104.2	120.5	93.1	92.5	104.7	88	84.3	78.2
Q810U5	Ccdc50	Coiled-coil domain-containing protein 50 OS=Mus musculus OX=10090 GN=Ccdc50 PE=1 SV=1	0.00932063	0.820388	87.7	103.9	132.7	102.7	112.3	119.9	92.2	88.1	92	104	67	97.5
P97855	G3bp1	Ras GTPase-activating protein-binding protein 1 OS=Mus musculus OX=10090 GN=G3bp1 PE=1 SV=1	0.0251774	0.818609	105.6	91.3	115.4	98.7	111.7	137.2	84.7	102.9	101.6	86	83	82
Q8K1I7	Wipf1	WAS/WASL-interacting protein family member 1 OS=Mus musculus OX=10090 GN=Wipf1 PE=1 SV=1	0.0320617	0.818182	81.2	113.8	127.2	92.6	126.1	119.1	80.9	92	91.6	88.6	89.1	97.8
P60521	Gabarapl2	Gamma-aminobutyric acid receptor-associated protein-like 2 OS=Mus musculus OX=10090 GN=Gabarapl2 PE=1 SV=1	0.024739	0.818058	88.3	108.4	131.1	108.2	113.6	110.5	95.3	84.9	83.7	112.6	86.7	76.8
Q9DCL8	Ppp1r2	Protein phosphatase inhibitor 2 OS=Mus musculus OX=10090 GN=Ppp1r2 PE=1 SV=3	0.0226828	0.817631	96.1	109.6	121.9	96.4	105.6	130.6	80.5	94	110.9	90	77.7	86.7
P55194	Sh3bp1	SH3 domain-binding protein 1 OS=Mus musculus OX=10090 GN=Sh3bp1 PE=1 SV=3	0.0378534	0.816654	94.4	101.4	135.1	89	115.9	124.7	86.4	85.2	83.1	101.1	91.1	92.5
Q9QYS9	Qki	Protein quaking OS=Mus musculus OX=10090 GN=Qki PE=1 SV=1	0.0279942	0.816654	89.9	104.1	134.9	101.4	119	111.2	75.6	91	81.8	105.1	107.1	78.8
Q91WN1	Dnajc9	DnaJ homolog subfamily C member 9 OS=Mus musculus OX=10090 GN=Dnajc9 PE=1 SV=2	0.0356117	0.81653	101.6	90.8	125.1	90	119.5	133.6	76.9	98.6	99.2	86	92.2	86.5
Q5F2E7	Nufip2	Nuclear fragile X mental retardation-interacting protein 2 OS=Mus musculus OX=10090 GN=Nufip2 PE=1 SV=1	0.0144475	0.815308	100.1	104.5	114.4	96.5	118.2	127.4	83.1	110	98	80.2	88.4	79.3
Q08288	Lyar	Cell growth-regulating nucleolar protein OS=Mus musculus OX=10090 GN=Lyar PE=1 SV=2	0.0393528	0.81528	120	94.2	110.7	84.2	117.8	134.1	83	102	97.3	78	98.4	80.2
Q8C3Q9	Casp9	Caspase-9 OS=Mus musculus OX=10090 GN=Casp9 PE=1 SV=1	0.000101505	0.814456	109.9	99.8	113.6	110	109.3	118.7	83.8	97.2	92.9	85.5	92.3	86.9
O35900	Lsm2	U6 snRNA-associated Sm-like protein LSm2 OS=Mus musculus OX=10090 GN=Lsm2 PE=1 SV=1	0.0249992	0.814333	89.9	103.6	114.2	115.7	109.1	128.9	93.2	100.4	77.9	101.8	67.7	97.6
Q8BH66	Atl1	Atlastin-1 OS=Mus musculus OX=10090 GN=Atl1 PE=1 SV=1	0.023045	0.812689	92.3	125.7	124.8	125.2	103	91	84.8	106.5	83.6	85.6	89.5	88
Q62189	Snrpa	U1 small nuclear ribonucleoprotein A OS=Mus musculus OX=10090 GN=Snrpa PE=1 SV=3	0.0432513	0.812415	85.9	106.1	122.4	115.6	100.7	131.4	91.9	97.7	94.2	95.4	60.1	98.6
Q8BFU3	Rnf214	RING finger protein 214 OS=Mus musculus OX=10090 GN=Rnf214 PE=1 SV=1	0.00908069	0.81199	103.8	112.6	115.6	103.9	110.8	115.5	83	113.5	101.8	74.8	80.3	84.3
Q64337	Sqstm1	Sequestosome-1 OS=Mus musculus OX=10090 GN=Sqstm1 PE=1 SV=1	0.00188247	0.811443	112.5	100.4	128.1	101.2	114.4	105.8	88.3	92	93	92.9	94.1	77.2
Q99LQ4	Svbp	Small vasohibin-binding protein OS=Mus musculus OX=10090 GN=Svbp PE=1 SV=1	0.0229499	0.810774	97.1	132.1	113	88.9	113	118.6	104.6	93.6	98.9	81	75.9	83.3
Q9QUJ7	Acsl4	Long-chain-fatty-acid--CoA ligase 4 OS=Mus musculus OX=10090 GN=Acsl4 PE=1 SV=2	0.0205185	0.810652	120.5	96.9	122.5	89.8	127.1	106	80.6	89.4	86.4	91.7	109.4	79.8
Q9WVA4	Tagln2	Transgelin-2 OS=Mus musculus OX=10090 GN=Tagln2 PE=1 SV=4	0.0119954	0.809804	90	107.7	126.9	98.9	117.4	122.1	89.6	94	95	95.6	71.9	90.8
Q00724	Rbp4	Retinol-binding protein 4 OS=Mus musculus OX=10090 GN=Rbp4 PE=1 SV=2	0.0379866	0.80971	104.6	91	106.4	127.2	136.2	97.8	77	97.1	101.2	81	103.9	76.8
P63139	Nfyb	Nuclear transcription factor Y subunit beta OS=Mus musculus OX=10090 GN=Nfyb PE=1 SV=1	0.030192	0.808985	88.4	98.7	125.6	104.7	115.3	130.6	70.5	103.7	102.4	91.2	84.4	84.4
P58801	Ripk2	Receptor-interacting serine/threonine-protein kinase 2 OS=Mus musculus OX=10090 GN=Ripk2 PE=1 SV=1	0.0104806	0.808713	112.7	113.3	129.1	100.9	116	91.4	83.7	81.5	102.6	97.3	94.5	76.9
Q9Z0F7	Sncg	Gamma-synuclein OS=Mus musculus OX=10090 GN=Sncg PE=1 SV=1	0.0118371	0.806806	97.5	117	117.7	113.2	99.1	119.6	79.7	86.6	108.8	95.6	69.1	96
Q8K124	Plekho2	Pleckstrin homology domain-containing family O member 2 OS=Mus musculus OX=10090 GN=Plekho2 PE=1 SV=1	0.0286261	0.806413	107.9	100.3	145.2	95	112	103.9	82.5	86.6	78.2	101	102.6	84.8
Q61771	Kif3b	Kinesin-like protein KIF3B OS=Mus musculus OX=10090 GN=Kif3b PE=1 SV=1	0.0113954	0.806262	103.5	96.6	134.4	110	97.3	122.5	77.4	94.6	92.9	98.2	82.3	90.2
Q9D9K3	Aven	Cell death regulator Aven OS=Mus musculus OX=10090 GN=Aven PE=1 SV=2	0.0160006	0.806141	90	128.2	113.4	114.8	99.8	118.2	103.3	102.2	92.6	80.3	74.5	82.7
Q7TQF7	Amph	Amphiphysin OS=Mus musculus OX=10090 GN=Amph PE=1 SV=1	0.00654124	0.804783	116.9	102.5	130.8	93.8	98.2	122.7	88	85.7	95.9	87.6	93.6	84.3
P18760	Cfl1	Cofilin-1 OS=Mus musculus OX=10090 GN=Cfl1 PE=1 SV=3	0.0154586	0.804511	105.6	91.7	128.5	94.7	112.9	131.6	76	95.2	91.6	93.6	92.6	86
Q8R3P6	Ints14	Integrator complex subunit 14 OS=Mus musculus OX=10090 GN=Ints14 PE=1 SV=1	0.0270709	0.804361	117.2	101.6	103.9	114.2	102	126.1	72.2	114.2	83.4	101.4	96.1	67.6
Q60865	Caprin1	Caprin-1 OS=Mus musculus OX=10090 GN=Caprin1 PE=1 SV=2	0.0477863	0.803939	111.5	87.9	114.4	90.7	116.7	143.9	80.1	102.4	100.6	81.7	95.8	74.1
P56376	Acyp1	Acylphosphatase-1 OS=Mus musculus OX=10090 GN=Acyp1 PE=1 SV=2	0.0157255	0.803306	93.5	111.6	124.9	113	103.7	118.8	89	86.3	81.2	100.9	67.8	109.4
P97377	Cdk2	Cyclin-dependent kinase 2 OS=Mus musculus OX=10090 GN=Cdk2 PE=1 SV=2	0.00767709	0.803156	94.4	104	126.8	101.9	113.9	124.5	85.5	98	94.7	96.9	73.2	86.2
P33434	Mmp2	72 kDa type IV collagenase OS=Mus musculus OX=10090 GN=Mmp2 PE=1 SV=1	0.0144074	0.801952	125.8	134.8	106.6	100.3	110.4	88.1	77.3	93.5	87.3	87.6	94.2	94.2
P39749	Fen1	Flap endonuclease 1 OS=Mus musculus OX=10090 GN=Fen1 PE=1 SV=1	0.0286258	0.801531	111.2	108.9	119.8	101.7	105.8	118.7	70.7	93.4	94.4	83.7	108.2	83.5
Q8BZA9	Tigar	Fructose-2,6-bisphosphatase TIGAR OS=Mus musculus OX=10090 GN=Tigar PE=1 SV=1	0.0174765	0.801531	104.5	132.2	107.1	107.3	90.8	124.2	80.7	100.2	97.3	91.2	69.2	95.3
Q9Z2A9	Ggt5	Glutathione hydrolase 5 proenzyme OS=Mus musculus OX=10090 GN=Ggt5 PE=1 SV=2	0.00412326	0.801531	109.9	92.5	119.9	94.8	117	132	70.6	106.3	102	81.7	96.6	76.7
Q9D7B7	Gpx8	Probable glutathione peroxidase 8 OS=Mus musculus OX=10090 GN=Gpx8 PE=1 SV=1	0.0342462	0.80072	121.1	87.8	129.9	102.1	102	123.5	115.4	83.7	72.4	78.9	94.6	88.6
P60762	Morf4l1	Mortality factor 4-like protein 1 OS=Mus musculus OX=10090 GN=Morf4l1 PE=1 SV=2	0.0217897	0.796976	98.8	112.5	109.3	98.4	109	139.9	69.3	101.3	105.8	91.9	82.9	81.1
Q8BQ30	Ppp1r18	Phostensin OS=Mus musculus OX=10090 GN=Ppp1r18 PE=1 SV=1	0.0147376	0.796676	108.5	101.1	143.9	96.4	105.3	112.7	86.8	97.1	85.6	84.8	99.9	77.9
O35648	Cetn3	Centrin-3 OS=Mus musculus OX=10090 GN=Cetn3 PE=1 SV=1	0.00226737	0.796257	105.8	104.7	127	101.9	101.6	127	81.1	95.2	88.9	86.3	88.2	92.2
Q99LJ6	Gpx7	Glutathione peroxidase 7 OS=Mus musculus OX=10090 GN=Gpx7 PE=1 SV=1	0.00177672	0.796257	122.6	92.3	125.3	100	114.1	113.7	84.1	87.4	93.8	93.9	89.6	83.1
Q8CHU3	Epn2	Epsin-2 OS=Mus musculus OX=10090 GN=Epn2 PE=1 SV=1	0.00137474	0.79587	108.7	107.6	121.4	93.9	114.4	122.2	77	89	91.8	88.2	98.9	86.9
P63280	Ube2i	SUMO-conjugating enzyme UBC9 OS=Mus musculus OX=10090 GN=Ube2i PE=1 SV=1	0.0270672	0.795183	92.5	96.7	129.7	102.7	110.8	136	86.2	90.5	94.2	98.7	65.4	96.5
Q9D975	Srxn1	Sulfiredoxin-1 OS=Mus musculus OX=10090 GN=Srxn1 PE=2 SV=1	0.0150947	0.795152	114.1	107.3	102.5	112.3	109.4	122.7	86	108.8	88.2	94	56.2	98.2
Q62048	Pea15	Astrocytic phosphoprotein PEA-15 OS=Mus musculus OX=10090 GN=Pea15 PE=1 SV=1	0.0278211	0.794258	93.2	103.6	131.3	107.3	99.2	134.2	98.8	80.2	92	94.3	65.2	100.7
Q9JM76	Arpc3	Actin-related protein 2/3 complex subunit 3 OS=Mus musculus OX=10090 GN=Arpc3 PE=1 SV=3	0.0425434	0.79399	85.9	98.5	139.1	112.9	105.3	127.2	100.2	84.8	85.6	103.2	63	94.3
P09671	Sod2	Superoxide dismutase [Mn], mitochondrial OS=Mus musculus OX=10090 GN=Sod2 PE=1 SV=3	0.0480508	0.792382	88.7	111.4	125.2	118.4	101	124.8	101	80.7	78.1	98.4	57	115.3
Q05186	Rcn1	Reticulocalbin-1 OS=Mus musculus OX=10090 GN=Rcn1 PE=1 SV=1	0.00497918	0.792264	111.9	98.8	131.5	96.2	106.6	124.6	78.4	95.8	96.3	84.3	91.7	84
Q9EQ28	Pold3	DNA polymerase delta subunit 3 OS=Mus musculus OX=10090 GN=Pold3 PE=1 SV=2	0.0451825	0.791045	109.2	100.3	111.4	98.9	123.6	126.6	75.9	118	114.9	67.5	79.9	73.8
Q9CQ71	Rpa3	Replication protein A 14 kDa subunit OS=Mus musculus OX=10090 GN=Rpa3 PE=1 SV=1	0.0170041	0.791014	115.8	91.8	118.6	95.8	114.4	133.5	78.4	100.2	107.7	81.3	76.9	85.4
Q61193	Rgl2	Ral guanine nucleotide dissociation stimulator-like 2 OS=Mus musculus OX=10090 GN=Rgl2 PE=1 SV=2	0.025053	0.788642	111.6	101.3	140.3	86.4	116.7	114.6	88.7	79	112.1	90.4	78	80.9
Q9WUR9	Ak4	Adenylate kinase 4, mitochondrial OS=Mus musculus OX=10090 GN=Ak4 PE=1 SV=1	0.00650898	0.788493	102.5	115.9	106.2	108.7	97.9	139.7	82	97	92.7	82.2	79.1	96
P41317	Mbl2	Mannose-binding protein C OS=Mus musculus OX=10090 GN=Mbl2 PE=1 SV=2	0.0385906	0.787843	102.7	80.5	142.4	95.7	131.9	118	78	91.3	81.7	88.7	99.3	89.8
P14901	Hmox1	Heme oxygenase 1 OS=Mus musculus OX=10090 GN=Hmox1 PE=1 SV=1	0.00562762	0.787725	110.2	101.3	129	97.2	118.9	114.7	75.3	93.8	89	89.3	106.2	75.2
P12032	Timp1	Metalloproteinase inhibitor 1 OS=Mus musculus OX=10090 GN=Timp1 PE=1 SV=2	0.0150408	0.785714	101.4	105.8	139.7	92	120.7	112.4	79	91.2	78.6	92.5	106.8	79.9
Q8CG16	C1ra	Complement C1r-A subcomponent OS=Mus musculus OX=10090 GN=C1ra PE=1 SV=1	0.0111255	0.7853	122.1	109.2	125	86.9	127.2	101.7	76.7	85.8	96	76.4	102.7	90.2
Q9R0I7	Ylpm1	YLP motif-containing protein 1 OS=Mus musculus OX=10090 GN=Ylpm1 PE=2 SV=2	0.00821161	0.784535	115.3	101.8	126.2	98.3	112.6	118.3	93.5	103	103.4	68.3	74.3	85.1
Q6IRU2	Tpm4	Tropomyosin alpha-4 chain OS=Mus musculus OX=10090 GN=Tpm4 PE=1 SV=3	0.00597607	0.78374	109.2	100.4	137.3	91.4	113.8	120.7	82.5	91.1	88.8	90.2	95.4	79.3
Q64008	Rab34	Ras-related protein Rab-34 OS=Mus musculus OX=10090 GN=Rab34 PE=1 SV=2	0.0292119	0.783475	105.1	114	107.5	104.1	98.7	143.5	66.9	107.3	105.7	72	82.9	92.4
P98078	Dab2	Disabled homolog 2 OS=Mus musculus OX=10090 GN=Dab2 PE=1 SV=2	0.0293846	0.782912	103.9	94	145.1	85.6	118.7	125.7	101.3	77.3	87.2	88.6	91	81.5
B2RVL6	Zcchc24	Zinc finger CCHC domain-containing protein 24 OS=Mus musculus OX=10090 GN=Zcchc24 PE=1 SV=1	0.000174656	0.780976	116.1	113.4	128.3	100.5	107.6	108	86	94.3	85.6	84.7	91.7	84
A2AAY5	Sh3pxd2b	SH3 and PX domain-containing protein 2B OS=Mus musculus OX=10090 GN=Sh3pxd2b PE=1 SV=1	0.00324786	0.779887	109.7	125.7	117.7	93.1	113.9	114.1	75.9	100.3	85	84.9	102.7	77
Q8BXR9	Osbpl6	Oxysterol-binding protein-related protein 6 OS=Mus musculus OX=10090 GN=Osbpl6 PE=1 SV=1	0.0462312	0.778832	98.3	107.2	119.9	106.9	109.6	132.7	66.6	103.8	127.4	83.7	77.5	66.4
Q9D0T1	Snu13	NHP2-like protein 1 OS=Mus musculus OX=10090 GN=Snu13 PE=1 SV=4	0.0382157	0.778305	89.7	94.4	123.5	109.6	108.6	149	96.4	86.4	87.9	90.1	62.1	102.3
Q9CSN1	Snw1	SNW domain-containing protein 1 OS=Mus musculus OX=10090 GN=Snw1 PE=1 SV=3	0.0202303	0.778041	116.2	79.6	127.4	93.7	127.1	130.9	86.8	93.1	90.4	74.2	91.7	88.9
Q91YN9	Bag2	BAG family molecular chaperone regulator 2 OS=Mus musculus OX=10090 GN=Bag2 PE=1 SV=1	0.00120713	0.777103	123.1	120.7	119.5	102	109.3	100.6	76.2	100.7	81.9	82	97.1	86.8
Q9CQL7	Mrfap1	MORF4 family-associated protein 1 OS=Mus musculus OX=10090 GN=Mrfap1 PE=1 SV=1	0.0156455	0.776281	105.4	89.8	128	101.9	107.1	143.2	97.2	88.6	97.7	81	78.4	81.4
Q9QZL0	Ripk3	Receptor-interacting serine/threonine-protein kinase 3 OS=Mus musculus OX=10090 GN=Ripk3 PE=1 SV=2	0.0299659	0.772378	109.7	91	126	87.4	132.7	130.2	74.1	102.6	98.3	80.7	99.3	67.9
P19324	Serpinh1	Serpin H1 OS=Mus musculus OX=10090 GN=Serpinh1 PE=1 SV=3	0.0321233	0.770956	128.6	98.2	134.2	77.2	129	110.4	83.2	86.2	80.1	84.2	111.8	76.9
P07310	Ckm	Creatine kinase M-type OS=Mus musculus OX=10090 GN=Ckm PE=1 SV=1	0.0199849	0.770547	120.9	138	96	124.1	86.2	112.5	70.4	95.7	97.7	74.8	100.7	82.9
Q8BH97	Rcn3	Reticulocalbin-3 OS=Mus musculus OX=10090 GN=Rcn3 PE=1 SV=1	0.0257129	0.770025	129.5	86.9	127.2	82.9	113.1	138.3	79.1	90.6	89.5	81.6	98.3	82.9
P07214	Sparc	SPARC OS=Mus musculus OX=10090 GN=Sparc PE=1 SV=1	0.00516899	0.769798	117.4	100.1	132	88	112	128.6	84.9	89.2	92.4	80.4	94.7	80.4
P09450	Junb	Transcription factor jun-B OS=Mus musculus OX=10090 GN=Junb PE=1 SV=1	0.0331902	0.768607	90.6	100.9	149.7	87.1	123.5	126.7	91.4	82	92.7	97.1	86.4	71.9
P53690	Mmp14	Matrix metalloproteinase-14 OS=Mus musculus OX=10090 GN=Mmp14 PE=2 SV=3	0.0217749	0.766897	118	100.8	140.6	89	125.5	105.2	74.7	91.4	90.3	76.4	112.9	75.1
Q9JKW0	Arl6ip1	ADP-ribosylation factor-like protein 6-interacting protein 1 OS=Mus musculus OX=10090 GN=Arl6ip1 PE=1 SV=1	0.0104436	0.766637	99.4	117	117.5	127.8	92.8	124.7	83.7	95.5	110.1	87.6	66.4	77.4
P49813	Tmod1	Tropomodulin-1 OS=Mus musculus OX=10090 GN=Tmod1 PE=1 SV=2	0.00138123	0.766152	99	129.8	119.2	112.9	98.4	120.2	76.3	79.6	86.8	97.9	87.7	92.3
P62500	Tsc22d1	TSC22 domain family protein 1 OS=Mus musculus OX=10090 GN=Tsc22d1 PE=1 SV=2	0.0326991	0.761562	117	70.3	125.2	98.5	133.1	137	99.7	73	89.5	84.4	90.2	81.9
Q05816	Fabp5	Fatty acid-binding protein 5 OS=Mus musculus OX=10090 GN=Fabp5 PE=1 SV=3	0.0218113	0.758757	116.3	95	127.9	97.8	139.6	105.7	68.7	97.6	91.4	72.6	113.2	74.2
Q91VE6	Nifk	MKI67 FHA domain-interacting nucleolar phosphoprotein OS=Mus musculus OX=10090 GN=Nifk PE=1 SV=1	0.0073307	0.757469	117.6	92.8	121.2	93.8	121.6	135.8	80.1	98.5	100.9	79.7	82.7	75.3
O70200	Aif1	Allograft inflammatory factor 1 OS=Mus musculus OX=10090 GN=Aif1 PE=1 SV=1	0.0282802	0.74847	85.9	100	155.9	102.5	126.9	115	71.8	82.7	83.1	105.7	93.3	77
Q9D311	Duoxa2	Dual oxidase maturation factor 2 OS=Mus musculus OX=10090 GN=Duoxa2 PE=2 SV=1	0.0327687	0.748215	98.7	99.1	146.4	107.7	125.7	108.7	72.9	111.2	86.7	83.8	106.4	52.5
Q9Z1B5	Mad2l1	Mitotic spindle assembly checkpoint protein MAD2A OS=Mus musculus OX=10090 GN=Mad2l1 PE=1 SV=2	0.0302433	0.746108	150	92.8	109.7	90.3	135.3	109.2	63	101.2	97.8	80.8	96.4	73.6
Q00915	Rbp1	Retinol-binding protein 1 OS=Mus musculus OX=10090 GN=Rbp1 PE=1 SV=2	0.00224629	0.743679	131.4	106.2	125.8	93.6	112.9	118.3	76	94.2	83.1	71.1	101.3	86.1
Q9Z1R3	Apom	Apolipoprotein M OS=Mus musculus OX=10090 GN=Apom PE=1 SV=1	0.0479605	0.742558	99.6	80.7	134.5	93.8	163.5	116.6	91.1	80.2	84.6	76	103.5	76
P62309	Snrpg	Small nuclear ribonucleoprotein G OS=Mus musculus OX=10090 GN=Snrpg PE=1 SV=1	0.0078628	0.74216	92.1	106.3	128.3	113.2	100	148.9	91.3	81.3	82.3	87.9	74.9	93.5
P03995	Gfap	Glial fibrillary acidic protein OS=Mus musculus OX=10090 GN=Gfap PE=1 SV=4	0.00861861	0.739635	111.3	134.6	102.8	119.1	97.7	124.3	63.4	105.5	93.4	76.7	102.3	68.9
Q80W00	Ppp1r10	Serine/threonine-protein phosphatase 1 regulatory subunit 10 OS=Mus musculus OX=10090 GN=Ppp1r10 PE=1 SV=1	0.0139494	0.738878	97.3	104	113.3	96.6	142.7	136.2	71.1	104	96.9	83	88.7	66.2
P28667	Marcksl1	MARCKS-related protein OS=Mus musculus OX=10090 GN=Marcksl1 PE=1 SV=2	0.0273914	0.73586	94.5	88.5	153.8	91.2	130	133.3	73.6	88.4	93.6	87.2	92.7	73.2
P09242	Alpl	Alkaline phosphatase, tissue-nonspecific isozyme OS=Mus musculus OX=10090 GN=Alpl PE=1 SV=2	0.0406471	0.730104	124.7	82.5	136	89.8	108.8	151.8	73.9	89.5	86.8	69.7	117.3	69.2
P99029	Prdx5	Peroxiredoxin-5, mitochondrial OS=Mus musculus OX=10090 GN=Prdx5 PE=1 SV=2	0.0429247	0.728464	81.1	95.7	156.1	117.3	110.1	133.9	90.2	79	78.9	101.8	51.1	104.7
Q3UZA1	Rcsd1	CapZ-interacting protein OS=Mus musculus OX=10090 GN=Rcsd1 PE=1 SV=1	0.026809	0.716841	101.4	94.5	169.8	84.2	124.7	124.3	76	81.9	88.7	88.4	86.1	79.9
P55095	Gcg	Pro-glucagon OS=Mus musculus OX=10090 GN=Gcg PE=1 SV=1	0.0463316	0.716738	87.1	83.5	152.3	108	138.4	129.7	71.5	85.5	116.5	95.1	52.2	80.2
P11859	Agt	Angiotensinogen OS=Mus musculus OX=10090 GN=Agt PE=1 SV=1	0.0296801	0.711251	109.9	67	147.4	102.8	145.8	128.4	80.9	72.5	75	78.5	104.7	87.2
P49710	Hcls1	Hematopoietic lineage cell-specific protein OS=Mus musculus OX=10090 GN=Hcls1 PE=1 SV=2	0.0353735	0.708529	88.1	103.8	163.3	79.4	144.8	122.9	68.7	86	90.7	90.1	91.1	71
Q62148	Aldh1a2	Retinal dehydrogenase 2 OS=Mus musculus OX=10090 GN=Aldh1a2 PE=1 SV=2	0.00870712	0.70513	123.6	116.6	107.2	122.2	114.6	119.5	64.2	95.4	115.8	54.9	103.5	62.4
Q9JLJ0	Litaf	Lipopolysaccharide-induced tumor necrosis factor-alpha factor homolog OS=Mus musculus OX=10090 GN=Litaf PE=1 SV=1	0.0311491	0.704788	81.3	116.1	171.1	95.5	131.2	108.7	91.9	83	79.2	98	61.1	82.9
P70315	Was	Wiskott-Aldrich syndrome protein homolog OS=Mus musculus OX=10090 GN=Was PE=1 SV=1	0.0319839	0.703478	95	147.3	155.8	90.2	118.1	98.1	63.1	109.8	64	86.9	99.6	72.2
P24788	Cdk11b	Cyclin-dependent kinase 11B OS=Mus musculus OX=10090 GN=Cdk11b PE=1 SV=2	0.0294269	0.701986	169.4	98	127.7	107.4	81.4	121.1	80.7	95.3	81.5	86.1	96.1	55.2
Q06666	Srst	Octapeptide-repeat protein T2 OS=Mus musculus OX=10090 GN=Srst PE=2 SV=1	0.00306842	0.700822	124.7	124.3	134.6	93.7	96.2	132.1	68.5	81.5	96.9	77.7	99.2	70.7
P54227	Stmn1	Stathmin OS=Mus musculus OX=10090 GN=Stmn1 PE=1 SV=2	0.0463252	0.698995	120.4	86	124.5	80.7	129.4	165.3	61.7	104.2	116.1	70.6	70.8	70.3
Q9Z2Z9	Gfpt2	Glutamine--fructose-6-phosphate aminotransferase [isomerizing] 2 OS=Mus musculus OX=10090 GN=Gfpt2 PE=1 SV=3	0.000933405	0.697651	127.8	98.1	126.1	112.7	109.8	132.3	99	73	79.9	66.7	98.5	76
P11680	Cfp	Properdin OS=Mus musculus OX=10090 GN=Cfp PE=1 SV=2	0.0223455	0.697595	108.3	93.2	159.4	88.1	149.5	108.5	71.2	92.6	76.6	74	103.5	75.3
Q9D103	Ifitm1	Interferon-induced transmembrane protein 1 OS=Mus musculus OX=10090 GN=Ifitm1 PE=2 SV=1	0.00300772	0.692763	109.6	109.3	148.1	91.3	135.9	114.7	85.4	80.9	70.3	96.5	87.3	70.7
P08226	Apoe	Apolipoprotein E OS=Mus musculus OX=10090 GN=Apoe PE=1 SV=2	0.012498	0.689286	98.4	86.1	152.5	92.6	134.9	145.8	80.3	79.1	87.7	78	86.9	77.6
Q61581	Igfbp7	Insulin-like growth factor-binding protein 7 OS=Mus musculus OX=10090 GN=Igfbp7 PE=1 SV=3	0.000337842	0.687526	104.1	124.7	142.7	96.4	117.7	125.5	74.9	82.8	80	80.3	86.9	84
P23242	Gja1	Gap junction alpha-1 protein OS=Mus musculus OX=10090 GN=Gja1 PE=1 SV=2	0.00702175	0.685867	134.6	108.4	144.2	89.3	126	109.3	66.8	83.5	68.9	78.5	116.1	74.4
Q09014	Ncf1	Neutrophil cytosol factor 1 OS=Mus musculus OX=10090 GN=Ncf1 PE=1 SV=3	0.0353855	0.682985	106.9	95.3	172.1	84.2	154.2	100.2	64	91.9	80.6	82.8	98.7	68.9
Q8K182	C8a	Complement component C8 alpha chain OS=Mus musculus OX=10090 GN=C8a PE=1 SV=1	0.0340459	0.677758	121.1	65.8	160.6	93.2	158	116.6	95.5	67.4	68.6	85.8	86	81.5
Q8BGB5	Limd2	LIM domain-containing protein 2 OS=Mus musculus OX=10090 GN=Limd2 PE=1 SV=1	0.0147633	0.668289	103	106.3	173.8	83.6	137.2	115.4	62.4	91.5	83.2	83.6	81.9	78.1
P50172	Hsd11b1	Corticosteroid 11-beta-dehydrogenase isozyme 1 OS=Mus musculus OX=10090 GN=Hsd11b1 PE=1 SV=3	0.00240928	0.664216	142.3	122	124.7	96.7	126.9	108.4	58	93.6	78.8	70.5	109.5	68.5
E9PVX6	Mki67	Proliferation marker protein Ki-67 OS=Mus musculus OX=10090 GN=Mki67 PE=1 SV=1	0.0138113	0.660761	135.9	83.9	139	81.6	146.2	135.9	58.8	90.3	89.6	75.9	99.3	63.5
Q0VGU4	Vgf	Neurosecretory protein VGF OS=Mus musculus OX=10090 GN=Vgf PE=1 SV=1	0.040527	0.654578	62.4	122.7	122.2	149.7	109.3	158.9	65.9	101.1	120.7	75.3	47.6	64.1
Q8VBT6	Apobr	Apolipoprotein B receptor OS=Mus musculus OX=10090 GN=Apobr PE=1 SV=1	0.0267958	0.65312	121	88.9	179.2	77.9	145.9	113	64.3	88	78.5	87.5	94.1	61.7
Q3UPL5	Ag2	Uncharacterized protein C11orf96 homolog OS=Mus musculus OX=10090 GN=Ag2 PE=1 SV=2	0.0232535	0.647988	99.7	107.5	187.2	77.2	141.7	114.8	74.9	83.2	71.6	90.5	75.3	76.3
P29699	Ahsg	Alpha-2-HS-glycoprotein OS=Mus musculus OX=10090 GN=Ahsg PE=1 SV=1	0.0235845	0.636711	121.6	60.4	152	96.3	143.1	159.9	69.4	71.4	68.4	65.8	101.9	90
P06728	Apoa4	Apolipoprotein A-IV OS=Mus musculus OX=10090 GN=Apoa4 PE=1 SV=3	0.0231998	0.634037	91.6	71.4	176.3	109.9	141.9	143.4	80.9	71.9	75.9	67.1	66.2	103.7
Q61207	Psap	Prosaposin OS=Mus musculus OX=10090 GN=Psap PE=1 SV=2	0.0153708	0.633542	78.5	91.1	152.7	111.6	125.4	175.3	74.4	79.2	89.8	76.8	64.4	80.8
P35762	Cd81	CD81 antigen OS=Mus musculus OX=10090 GN=Cd81 PE=1 SV=2	0.0239419	0.632739	62.9	158	154	129.7	97.1	133.2	71.4	64.6	110.5	71.4	56.1	91
P41245	Mmp9	Matrix metalloproteinase-9 OS=Mus musculus OX=10090 GN=Mmp9 PE=1 SV=2	0.0285123	0.621808	154.4	93.9	184	85.1	127.1	95.6	68.9	102.5	69.6	68.8	101.5	48.9
Q61521	Ereg	Proepiregulin OS=Mus musculus OX=10090 GN=Ereg PE=1 SV=1	0.00218034	0.595665	142.7	123.6	150.8	85	123.6	126.4	61.9	72.1	67	82.5	110.7	53.8
P97426	Ear1	Eosinophil cationic protein 1 OS=Mus musculus OX=10090 GN=Ear1 PE=2 SV=1	0.0283804	0.59532	136.1	112.6	176.1	82.7	140	104.7	36.4	121	61.8	56.1	118.5	54
P50543	S100a11	Protein S100-A11 OS=Mus musculus OX=10090 GN=S100a11 PE=1 SV=1	0.0495808	0.580195	74.5	70.5	204.8	104.8	123.2	181.6	72.4	60.8	64.4	88.6	54.9	99.5
Q61462	Cyba	Cytochrome b-245 light chain OS=Mus musculus OX=10090 GN=Cyba PE=1 SV=3	0.0200912	0.572945	91.1	103.9	209.2	100.5	154.2	104	59.4	73.7	68	99.4	61.2	75.4
P97425	Ear2	Eosinophil cationic protein 2 OS=Mus musculus OX=10090 GN=Ear2 PE=2 SV=1	0.0158814	0.566784	117.5	105.5	185.4	92.8	152.9	111.8	40.9	117	77.4	52.6	100.4	45.8
Q00623	Apoa1	Apolipoprotein A-I OS=Mus musculus OX=10090 GN=Apoa1 PE=1 SV=2	0.0400205	0.54096	90.5	55.1	210.6	89.5	182.4	150.7	70.3	64.6	72.8	59.6	62.6	91.4
Q8K426	Retnlg	Resistin-like gamma OS=Mus musculus OX=10090 GN=Retnlg PE=1 SV=1	0.0473109	0.491981	135.9	85.4	227.7	57	197.8	100.5	36.9	109.1	60.7	49.8	100.7	38.5
Q6ZWY8	Tmsb10	Thymosin beta-10 OS=Mus musculus OX=10090 GN=Tmsb10 PE=1 SV=3	0.0317114	0.442881	59.5	64.9	215.4	112.6	145.6	233.6	63.5	67.4	85.8	63.8	35.5	52.3

## Sheet: Table S5
id	term	category	pval	padj	Enrichment_score	Protein_Gene
GO:0034365	discoidal high-density lipoprotein particle	cellular_component	3.66e-06	0.00334778	64.626	Q00623:Apoa1,P08226:Apoe,Q9Z1R3:Apom
GO:0004360	glutamine-fructose-6-phosphate transaminase (isomerizing) activity	molecular_function	0.000238506	0.0222577	64.626	Q9Z2Z9:Gfpt2,P47856:Gfpt1
GO:0016421	CoA carboxylase activity	molecular_function	0.000238506	0.0222577	64.626	Q91ZA3:Pcca,Q99MR8:Mccc1
GO:0034445	negative regulation of plasma lipoprotein oxidation	biological_process	0.000238506	0.0222577	64.626	P06728:Apoa4,Q9Z1R3:Apom
GO:0004658	propionyl-CoA carboxylase activity	molecular_function	0.000238506	0.0222577	64.626	Q91ZA3:Pcca,Q99MN9:Pccb
GO:1905049	negative regulation of metallopeptidase activity	biological_process	0.000238506	0.0222577	64.626	P25785:Timp2,P12032:Timp1
GO:1902995	positive regulation of phospholipid efflux	biological_process	0.000708193	0.0372172	43.084	Q00623:Apoa1,P08226:Apoe
GO:0006568	tryptophan metabolic process	biological_process	0.000708193	0.0372172	43.084	Q60759:Gcdh,Q64430:Atp7a
GO:0043456	regulation of pentose-phosphate shunt	biological_process	0.000708193	0.0372172	43.084	P50172:Hsd11b1,Q8BZA9:Tigar
GO:0006664	glycolipid metabolic process	biological_process	0.000708193	0.0372172	43.084	Q61207:Psap,Q8VIB3:St3gal6
GO:0016462	pyrophosphatase activity	molecular_function	3.58e-05	0.00781	38.7756	Q9QY93:Dctpp1,P09242:Alpl,Q9D819:Ppa1
GO:0060228	phosphatidylcholine-sterol O-acyltransferase activator activity	molecular_function	3.58e-05	0.00781	38.7756	Q00623:Apoa1,P06728:Apoa4,P08226:Apoe
GO:0034380	high-density lipoprotein particle assembly	biological_process	3.73e-06	0.00334778	32.313	Q00623:Apoa1,P06728:Apoa4,P08226:Apoe,Q9Z1R3:Apom
GO:0010873	positive regulation of cholesterol esterification	biological_process	6.64e-06	0.00346867	28.7227	Q00623:Apoa1,P06728:Apoa4,P08226:Apoe,P11859:Agt
GO:0051045	negative regulation of membrane protein ectodomain proteolysis	biological_process	0.000122394	0.0188682	27.6969	P25785:Timp2,P12032:Timp1,A2ALK8:Ptpn3
GO:0034372	very-low-density lipoprotein particle remodeling	biological_process	0.000122394	0.0188682	27.6969	Q00623:Apoa1,P06728:Apoa4,P08226:Apoe
GO:0050665	hydrogen peroxide biosynthetic process	biological_process	0.000193591	0.0222577	24.2347	P09671:Sod2,Q09014:Ncf1,Q61462:Cyba
GO:0034362	low-density lipoprotein particle	cellular_component	2.51e-05	0.00781	21.542	Q00623:Apoa1,P08226:Apoe,Q8VBT6:Apobr,Q9Z1R3:Apom
GO:0042627	chylomicron	cellular_component	2.51e-05	0.00781	21.542	Q00623:Apoa1,P06728:Apoa4,P08226:Apoe,Q8VBT6:Apobr
GO:0036376	sodium ion export across plasma membrane	biological_process	3.59e-05	0.00781	19.8849	Q8VDN2:Atp1a1,P14094:Atp1b1,Q9Z1W8:Atp12a,O88343:Slc4a4
GO:0016918	retinal binding	molecular_function	0.000405413	0.0271645	19.3878	Q00915:Rbp1,Q62148:Aldh1a2,Q00724:Rbp4
GO:0006068	ethanol catabolic process	biological_process	0.000405413	0.0271645	19.3878	P47738:Aldh2,P00329:Adh1,Q9QWG7:Sult1b1
GO:0033700	phospholipid efflux	biological_process	0.000405413	0.0271645	19.3878	Q00623:Apoa1,P06728:Apoa4,P08226:Apoe
GO:0048771	tissue remodeling	biological_process	0.000405413	0.0271645	19.3878	P33434:Mmp2,P41245:Mmp9,P53690:Mmp14
GO:0005391	sodium:potassium-exchanging ATPase activity	molecular_function	0.000405413	0.0271645	19.3878	Q8VDN2:Atp1a1,P14094:Atp1b1,Q9Z1W8:Atp12a
GO:0043691	reverse cholesterol transport	biological_process	4.96e-05	0.00997044	18.4646	Q00623:Apoa1,P06728:Apoa4,P08226:Apoe,Q9Z1R3:Apom
GO:0034361	very-low-density lipoprotein particle	cellular_component	6.2e-06	0.00346867	17.9517	Q00623:Apoa1,P06728:Apoa4,P08226:Apoe,Q8VBT6:Apobr,Q9Z1R3:Apom
GO:0051923	sulfation	biological_process	0.000551082	0.0334878	17.6253	Q9QWG7:Sult1b1,Q9D939:Sult1c2,Q6XQH0:Gal3st2
GO:0071492	cellular response to UV-A	biological_process	0.000551082	0.0334878	17.6253	P33434:Mmp2,P41245:Mmp9,P12032:Timp1
GO:0004303	estradiol 17-beta-dehydrogenase activity	molecular_function	0.000726397	0.0372172	16.1565	Q3U0B3:Dhrs11,P51658:Hsd17b2,P70694:Akr1c6
GO:0034375	high-density lipoprotein particle remodeling	biological_process	0.000726397	0.0372172	16.1565	Q00623:Apoa1,P08226:Apoe,Q9Z1R3:Apom
GO:0010737	protein kinase A signaling	biological_process	0.000726397	0.0372172	16.1565	P55095:Gcg,P26040:Ezr,Q9DD03:Rab13
GO:0019430	removal of superoxide radicals	biological_process	0.000726397	0.0372172	16.1565	P06728:Apoa4,P09671:Sod2,Q64430:Atp7a
GO:0006520	cellular amino acid metabolic process	biological_process	0.000933557	0.0437905	14.9137	Q9Z2A9:Ggt5,Q99JW2:Acy1,O88533:Ddc
GO:0042554	superoxide anion generation	biological_process	0.000933557	0.0437905	14.9137	P09671:Sod2,Q09014:Ncf1,Q61462:Cyba
GO:0006801	superoxide metabolic process	biological_process	0.000144418	0.0188682	14.3613	P09671:Sod2,Q09014:Ncf1,A2AAY5:Sh3pxd2b,Q61462:Cyba
GO:0016209	antioxidant activity	molecular_function	0.000144418	0.0188682	14.3613	P06728:Apoa4,P99029:Prdx5,P08226:Apoe,Q9Z1R3:Apom
GO:0042157	lipoprotein metabolic process	biological_process	0.000144418	0.0188682	14.3613	Q00623:Apoa1,P06728:Apoa4,P08226:Apoe,Q9Z1R3:Apom
GO:0033344	cholesterol efflux	biological_process	0.000328829	0.0271645	11.7502	Q00623:Apoa1,P06728:Apoa4,P08226:Apoe,Q9Z1R3:Apom
GO:0006883	cellular sodium ion homeostasis	biological_process	0.000393247	0.0271645	11.2393	P11859:Agt,Q8VDN2:Atp1a1,P14094:Atp1b1,Q9Z1W8:Atp12a
GO:0034364	high-density lipoprotein particle	cellular_component	0.000393247	0.0271645	11.2393	Q00623:Apoa1,P06728:Apoa4,P08226:Apoe,Q9Z1R3:Apom
GO:0042572	retinol metabolic process	biological_process	0.000548298	0.0334878	10.3402	Q00915:Rbp1,Q62148:Aldh1a2,Q00724:Rbp4,P00329:Adh1
GO:0009306	protein secretion	biological_process	0.00040544	0.0271645	7.88122	Q61207:Psap,Q9Z0F7:Sncg,Q8BH97:Rcn3,Q99LQ4:Svbp,Q9DD03:Rab13
GO:0031252	cell leading edge	cellular_component	6.34e-05	0.0118263	6.95972	P18760:Cfl1,Q60865:Caprin1,Q9JM76:Arpc3,P55194:Sh3bp1,Q9D311:Duoxa2,O88329:Myo1a,Q64430:Atp7a
GO:0015485	cholesterol binding	molecular_function	0.000769647	0.0386748	6.8751	Q00623:Apoa1,P06728:Apoa4,P35762:Cd81,Q8BXR9:Osbpl6,O35400:Sult2b1
GO:0010951	negative regulation of endopeptidase activity	biological_process	0.000385255	0.0271645	6.25413	P19324:Serpinh1,P29699:Ahsg,P11859:Agt,P25785:Timp2,P12032:Timp1,P70124:Serpinb5
GO:0043627	response to estrogen	biological_process	0.000540861	0.0334878	5.87509	P14901:Hmox1,P33434:Mmp2,P53690:Mmp14,P19001:Krt19,P00920:Ca2,P70694:Akr1c6
GO:0006979	response to oxidative stress	biological_process	3.84e-06	0.00334778	5.68709	P99029:Prdx5,P08226:Apoe,P09671:Sod2,Q99LJ6:Gpx7,P14901:Hmox1,P33434:Mmp2,P41245:Mmp9,Q9D975:Srxn1,P53690:Mmp14,Q9D7B7:Gpx8,Q8BG60:Txnip
GO:0005884	actin filament	cellular_component	0.000799532	0.0394184	5.46135	Q6IRU2:Tpm4,O70200:Aif1,Q8K1I7:Wipf1,P49813:Tmod1,P70315:Was,P26040:Ezr
GO:0030307	positive regulation of cell growth	biological_process	0.000345688	0.0271645	5.32214	P18760:Cfl1,P43276:H1-5,P35762:Cd81,Q9QUJ7:Acsl4,P53690:Mmp14,Q61462:Cyba,Q91VA1:Slc44a4
GO:0005543	phospholipid binding	molecular_function	0.000197262	0.0222577	5.01949	Q00623:Apoa1,P06728:Apoa4,Q61207:Psap,P08226:Apoe,Q8CHU3:Epn2,Q7TQF7:Amph,Q9Z1R3:Apom,P20352:F3
GO:0017124	SH3 domain binding	molecular_function	0.000169775	0.0211248	4.54401	P49710:Hcls1,Q09014:Ncf1,P23242:Gja1,Q9QYS9:Qki,Q8K1I7:Wipf1,P55194:Sh3bp1,P70315:Was,Q8C3Q9:Casp9,Q61462:Cyba
GO:0051015	actin filament binding	molecular_function	1.24e-05	0.00540439	4.26466	P18760:Cfl1,Q6IRU2:Tpm4,P49710:Hcls1,Q8C052:Map1s,Q3UZA1:Rcsd1,P28667:Marcksl1,O70200:Aif1,P59999:Arpc4,Q9JM76:Arpc3,P49813:Tmod1,P26040:Ezr,O88329:Myo1a,Q60604:Scin
GO:0016323	basolateral plasma membrane	cellular_component	2.79e-05	0.00781	3.70805	P35762:Cd81,Q8VDN2:Atp1a1,Q8R0W0:Eppk1,P26040:Ezr,P00920:Ca2,O88329:Myo1a,P14094:Atp1b1,P18572:Bsg,Q69ZF7:Cnnm4,Q9Z1W8:Atp12a,Q62470:Itga3,Q64430:Atp7a,Q80TE7:Lrrc7,O88343:Slc4a4
GO:0042493	response to drug	biological_process	0.000938489	0.0437905	2.76361	P09671:Sod2,Q9WUR9:Ak4,P14901:Hmox1,P33434:Mmp2,P41245:Mmp9,Q61462:Cyba,Q8VDN2:Atp1a1,P21550:Eno3,P61922:Abat,Q9Z0L8:Ggh,Q62470:Itga3,P70694:Akr1c6,Q8BG60:Txnip
GO:0005615	extracellular space	cellular_component	0.000135119	0.0188682	1.81236	P19324:Serpinh1,Q00623:Apoa1,P06728:Apoa4,P29699:Ahsg,Q61207:Psap,P07310:Ckm,Q05816:Fabp5,P08226:Apoe,Q61581:Igfbp7,P97425:Ear2,P07214:Sparc,P97426:Ear1,P11859:Agt,P41317:Mbl2,P11680:Cfp,Q00724:Rbp4,P50543:S100a11,Q91WN1:Dnajc9,P33434:Mmp2,P55095:Gcg,Q8K426:Retnlg,Q0VGU4:Vgf,P09242:Alpl,P41245:Mmp9,P53690:Mmp14,Q8K182:C8a,Q61521:Ereg,Q8CG16:C1ra,P25785:Timp2,Q9Z1R3:Apom,P12032:Timp1,Q9D7Z6:Clca1,…
